# Supplementary material for: Tris(2-ethyl-1H-imidazole-κN 3)(terephthalato-κO)zinc(II)
Source: Acta Crystallogr Sect E Struct Rep Online. 2009 Apr 25;65(Pt 5):m576. doi: 10.1107/S1600536809014755 (PMC2977618; doi:10.1107/S1600536809014755)
Supplement: Supplementary file 1 [file e-65-0m576-sup1.cif]

##############################################################################
###                                                                        ###
###        Electronic paper (Acta Crystallographica Section E)             ###
###                                                                        ###
##############################################################################
#                                                                            #
# This CIF contains the data in a paper accepted for publication in Acta     #
# Crystallographica Section E. It conforms to the requirements of Notes      #
# for Authors for Section E, and has been peer reviewed under the auspices   #
# of the IUCr Commission on Journals.                                        #
#                                                                            #
# Full details of the Crystallographic Information File format               #
# are given in the paper "The Crystallographic Information File (CIF):       #
# a New Standard Archive File for Crystallography" by S. R. Hall, F. H.      #
# Allen and I. D. Brown [Acta Cryst. (1991), A47, 655-685].                  #
#                                                                            #
# The current version of the core CIF dictionary is obtainable from          #
# ftp://ftp.iucr.org/pub/cif_core.dic. The current version number is 2.4.    #
#                                                                            #
# Software is freely available for graphical display of the structure(s) in  #
# this CIF.  For information consult the CIF home page http://www.iucr.org/  #
# cif/home.html                                                              #
#                                                                            #
# This file may be used for bona fide research purposes within the           #
# scientific community so long as proper attribution is given to the journal # 
# article from which it was obtained.                                        #
#                                                                            #
##############################################################################
                                             
data_I
_audit_creation_method     SHELXL
_chemical_name_systematic
;
Tris(2-ethyl-1<i>H</i>-imidazole-\k<i>N</i>^3^)(terephthalato-\
\k<i>O</i>)zinc(II)
;
_chemical_name_common     ?
_chemical_formula_moiety     'C23 H28 N6 O4 Zn'
_chemical_formula_sum     'C23 H28 N6 O4 Zn'
_chemical_formula_iupac     '[Zn (C8 H4 O4) (C5 H8 N2)3]'
_chemical_formula_weight     517.90
_chemical_melting_point     ?
_symmetry_cell_setting     Monoclinic
_symmetry_space_group_name_H-M     'C c'
_symmetry_space_group_name_Hall     'C -2yc'
loop_
    _symmetry_equiv_pos_as_xyz
    'x, y, z'
    'x, -y, z+1/2'
    'x+1/2, y+1/2, z'
    'x+1/2, -y+1/2, z+1/2'
_cell_length_a     11.548(2)
_cell_length_b     11.759(2)
_cell_length_c     18.719(4)
_cell_angle_alpha     90.00
_cell_angle_beta     91.79(3)
_cell_angle_gamma     90.00
_cell_volume     2540.7(8)
_cell_formula_units_Z     4
_cell_measurement_reflns_used     1240
_cell_measurement_theta_min     4.52
_cell_measurement_theta_max     25.04
_cell_measurement_temperature     293(2)
_exptl_crystal_description     Block
_exptl_crystal_colour     white
_exptl_crystal_size_max     0.30
_exptl_crystal_size_mid     0.25
_exptl_crystal_size_min     0.22
_exptl_crystal_density_diffrn     1.354
_exptl_crystal_density_meas     ?
_exptl_crystal_density_method     'not measured'
_exptl_crystal_F_000     1080
_exptl_absorpt_coefficient_mu     1.006
_exptl_absorpt_correction_type     multi-scan
_exptl_absorpt_process_details     '(SADABS; Sheldrick, 1996)'
_exptl_absorpt_correction_T_min     0.742
_exptl_absorpt_correction_T_max     0.812
_exptl_special_details
;
;
_diffrn_ambient_temperature     293(2)
_diffrn_radiation_type     MoK\a
_diffrn_radiation_wavelength     0.71073
_diffrn_radiation_source     'fine-focus sealed tube'
_diffrn_radiation_monochromator     graphite
_diffrn_measurement_device_type     'Bruker SMART CCD area-detector'
_diffrn_measurement_method     '\f and \w'
_diffrn_detector_area_resol_mean     ?
_diffrn_reflns_number     13021
_diffrn_reflns_av_R_equivalents     0.0862
_diffrn_reflns_av_sigmaI/netI     0.1231
_diffrn_reflns_theta_min     3.26
_diffrn_reflns_theta_max     27.48
_diffrn_reflns_theta_full     27.48
_diffrn_measured_fraction_theta_max     0.995
_diffrn_measured_fraction_theta_full     0.995
_diffrn_reflns_limit_h_min     -14
_diffrn_reflns_limit_h_max     14
_diffrn_reflns_limit_k_min     -15
_diffrn_reflns_limit_k_max     15
_diffrn_reflns_limit_l_min     -24
_diffrn_reflns_limit_l_max     24
_diffrn_standards_number     0
_diffrn_standards_interval_count     .
_diffrn_standards_interval_time     .
_diffrn_standards_decay_%     ?
_refine_special_details
;
Refinement of <i>F</i>^2^ against ALL reflections. The weighted <i>R</i>-factor
<i>wR</i> and goodness of fit <i>S</i> are based on <i>F</i>^2^, conventional
<i>R</i>-factors <i>R</i> are based on <i>F</i>, with <i>F</i> set to zero for
negative <i>F</i>^2^. The threshold expression of <i>F</i>^2^ >
\s(<i>F</i>^2^) is used only for calculating <i>R</i>-factors(gt) <i>etc</i>.
and is not relevant to the choice of reflections for refinement.
<i>R</i>-factors based on <i>F</i>^2^ are statistically about twice as large
as those based on <i>F</i>, and <i>R</i>- factors based on ALL data will be
even larger.
;
_reflns_number_total     5719
_reflns_number_gt     3534
_reflns_threshold_expression     I>2\s(I)
_refine_ls_structure_factor_coef     Fsqd
_refine_ls_matrix_type     full
_refine_ls_R_factor_all     0.1330
_refine_ls_R_factor_gt     0.0727
_refine_ls_wR_factor_gt     0.0981
_refine_ls_wR_factor_ref     0.1137
_refine_ls_goodness_of_fit_ref     1.116
_refine_ls_restrained_S_all     1.121
_refine_ls_number_reflns     5719
_refine_ls_number_parameters     317
_refine_ls_number_restraints     16
_refine_ls_hydrogen_treatment     constr
_refine_ls_weighting_scheme     calc
_refine_ls_weighting_details
         'calc w=1/[\s^2^(Fo^2^)+(0.0189P)^2^+0.8316P] where P=(Fo^2^+2Fc^2^)/3'
_atom_sites_solution_hydrogens     geom
_atom_sites_solution_primary     direct
_atom_sites_solution_secondary     difmap
_refine_ls_shift/su_max     0.001
_refine_ls_shift/su_mean     0.000
_refine_diff_density_max     0.506
_refine_diff_density_min     -0.283
_refine_ls_extinction_method     none
_refine_ls_extinction_coef     ?
_refine_ls_abs_structure_details     'Flack (1983), 2826 Friedel pairs'
_refine_ls_abs_structure_Flack     0.049(15)
loop_
    _atom_type_symbol
    _atom_type_description
    _atom_type_scat_dispersion_real
    _atom_type_scat_dispersion_imag
    _atom_type_scat_source
    'C' 'C' 0.0033 0.0016
                         'International Tables Vol C Tables 4.2.6.8 and 6.1.1.4'
    'H' 'H' 0.0000 0.0000
                         'International Tables Vol C Tables 4.2.6.8 and 6.1.1.4'
    'N' 'N' 0.0061 0.0033
                         'International Tables Vol C Tables 4.2.6.8 and 6.1.1.4'
    'O' 'O' 0.0106 0.0060
                         'International Tables Vol C Tables 4.2.6.8 and 6.1.1.4'
    'Zn' 'Zn' 0.2839 1.4301
                         'International Tables Vol C Tables 4.2.6.8 and 6.1.1.4'
_computing_data_collection     'SMART (Bruker, 1998)'
_computing_cell_refinement     'SAINT (Bruker, 1999)'
_computing_data_reduction     'SAINT (Bruker, 1999)'
_computing_structure_solution     'SHELXS97 (Sheldrick, 2008)'
_computing_structure_refinement     'SHELXL97 (Sheldrick, 2008)'
_computing_molecular_graphics     'SHELXTL (Sheldrick, 2008)'
_computing_publication_material     'SHELXTL (Sheldrick, 2008)'
loop_
    _atom_site_type_symbol
    _atom_site_label
    _atom_site_fract_x
    _atom_site_fract_y
    _atom_site_fract_z
    _atom_site_U_iso_or_equiv
    _atom_site_adp_type
    _atom_site_calc_flag
    _atom_site_refinement_flags
    _atom_site_occupancy
    _atom_site_disorder_assembly
    _atom_site_disorder_group
    Zn Zn1 0.31207(5) 0.87464(5) 1.00368(4) 0.04221(18) Uani d . 1 . .
    O O1 0.3327(4) 1.0107(4) 0.9463(2) 0.0616(12) Uani d . 1 . .
    O O2 0.1668(4) 0.9779(4) 0.8862(3) 0.0651(13) Uani d . 1 . .
    O O3 0.4207(4) 1.5052(4) 0.7476(2) 0.0570(12) Uani d . 1 . .
    O O4 0.3054(4) 1.4345(4) 0.6625(2) 0.0628(12) Uani d . 1 . .
    N N1 0.4459(4) 0.8920(4) 1.0769(2) 0.0459(13) Uani d . 1 . .
    N N2 0.6080(5) 0.9487(4) 1.1293(3) 0.0647(15) Uani d . 1 . .
    H H2 0.6768 0.9759 1.1355 0.078 Uiso calc R 1 . .
    N N3 0.1653(4) 0.8651(4) 1.0592(2) 0.0421(11) Uani d . 1 . .
    N N4 0.0232(5) 0.8949(5) 1.1303(3) 0.0639(15) Uani d . 1 . .
    H H4 -0.0184 0.9259 1.1622 0.077 Uiso calc R 1 . .
    N N5 0.3423(4) 0.7220(4) 0.9580(2) 0.0436(12) Uani d . 1 . .
    N N6 0.4022(5) 0.5903(4) 0.8863(3) 0.0529(14) Uani d . 1 . .
    H H6 0.4181 0.5548 0.8477 0.063 Uiso calc R 1 . .
    C C1 0.2545(6) 1.0340(5) 0.8977(3) 0.0476(15) Uani d . 1 . .
    C C2 0.2797(5) 1.1396(5) 0.8544(3) 0.0392(14) Uani d . 1 . .
    C C3 0.3797(5) 1.2032(5) 0.8667(3) 0.0443(15) Uani d . 1 . .
    H H3 0.4319 1.1816 0.9030 0.053 Uiso calc R 1 . .
    C C4 0.4029(5) 1.2980(5) 0.8259(3) 0.0420(14) Uani d . 1 . .
    H H4A 0.4702 1.3396 0.8351 0.050 Uiso calc R 1 . .
    C C5 0.3255(5) 1.3317(4) 0.7707(3) 0.0341(13) Uani d . 1 . .
    C C6 0.2258(5) 1.2678(5) 0.7579(3) 0.0407(15) Uani d . 1 . .
    H H6A 0.1738 1.2885 0.7213 0.049 Uiso calc R 1 . .
    C C7 0.2034(5) 1.1723(5) 0.8001(3) 0.0447(15) Uani d . 1 . .
    H H7 0.1362 1.1304 0.7913 0.054 Uiso calc R 1 . .
    C C8 0.3515(5) 1.4310(5) 0.7235(3) 0.0427(15) Uani d . 1 . .
    C C9 0.5509(6) 0.9366(5) 1.0669(3) 0.0470(15) Uani d . 1 . .
    C C10 0.5378(8) 0.9101(7) 1.1818(4) 0.088(3) Uani d . 1 . .
    H H10 0.5553 0.9084 1.2306 0.106 Uiso calc R 1 . .
    C C11 0.4387(6) 0.8751(6) 1.1490(4) 0.074(2) Uani d . 1 . .
    H H11 0.3754 0.8444 1.1717 0.088 Uiso calc R 1 . .
    C C12 0.6028(5) 0.9657(5) 0.9961(3) 0.0558(18) Uani d . 1 . .
    H H12A 0.6636 1.0218 1.0038 0.067 Uiso calc R 1 . .
    H H12B 0.5436 0.9993 0.9649 0.067 Uiso calc R 1 . .
    C C13 0.6528(8) 0.8621(7) 0.9599(4) 0.101(3) Uani d . 1 . .
    H H13A 0.6846 0.8842 0.9152 0.152 Uiso calc R 1 . .
    H H13B 0.5927 0.8070 0.9515 0.152 Uiso calc R 1 . .
    H H13C 0.7128 0.8297 0.9902 0.152 Uiso calc R 1 . .
    C C14 0.1249(5) 0.9330(5) 1.1079(3) 0.0498(16) Uani d . 1 A .
    C C15 -0.0025(6) 0.7984(6) 1.0934(4) 0.066(2) Uani d . 1 . .
    H H15 -0.0683 0.7535 1.0974 0.080 Uiso calc R 1 . .
    C C16 0.0867(5) 0.7808(5) 1.0497(4) 0.0542(17) Uani d . 1 . .
    H H16 0.0930 0.7203 1.0181 0.065 Uiso calc R 1 . .
    C C17 0.1830(8) 1.0329(7) 1.1407(5) 0.110(3) Uani d D 1 . .
    H H17A 0.1455 1.0515 1.1848 0.132 Uiso calc PR 0.661(18) A 1
    H H17B 0.2629 1.0134 1.1526 0.132 Uiso calc PR 0.661(18) A 1
    H H17C 0.2519 1.0460 1.1144 0.132 Uiso d PR 0.339(18) A 2
    H H17D 0.2080 1.0100 1.1879 0.132 Uiso d PR 0.339(18) A 2
    C C18A 0.1810(13) 1.1331(11) 1.0944(8) 0.115(6) Uani d PDU 0.661(18) A 1
    H H18A 0.2203 1.1948 1.1184 0.172 Uiso calc PR 0.661(18) A 1
    H H18B 0.1022 1.1544 1.0835 0.172 Uiso calc PR 0.661(18) A 1
    H H18C 0.2192 1.1158 1.0509 0.172 Uiso calc PR 0.661(18) A 1
    C C18B 0.1283(18) 1.1454(12) 1.1528(14) 0.079(9) Uani d PDU 0.339(18) A 2
    H H18D 0.1837 1.1955 1.1756 0.119 Uiso calc PR 0.339(18) A 2
    H H18E 0.0631 1.1362 1.1828 0.119 Uiso calc PR 0.339(18) A 2
    H H18F 0.1029 1.1772 1.1077 0.119 Uiso calc PR 0.339(18) A 2
    C C19 0.3515(5) 0.6916(5) 0.8896(3) 0.0445(15) Uani d . 1 . .
    C C20 0.4250(6) 0.5515(5) 0.9545(3) 0.0547(17) Uani d . 1 . .
    H H20 0.4601 0.4832 0.9678 0.066 Uiso calc R 1 . .
    C C21 0.3857(5) 0.6335(5) 0.9983(3) 0.0482(15) Uani d . 1 . .
    H H21 0.3879 0.6304 1.0480 0.058 Uiso calc R 1 . .
    C C22 0.3089(7) 0.7583(6) 0.8248(4) 0.070(2) Uani d . 1 . .
    H H22A 0.2804 0.7060 0.7883 0.085 Uiso calc R 1 . .
    H H22B 0.2450 0.8067 0.8381 0.085 Uiso calc R 1 . .
    C C23 0.4025(8) 0.8302(8) 0.7949(5) 0.124(4) Uani d . 1 . .
    H H23A 0.3723 0.8713 0.7541 0.187 Uiso calc R 1 . .
    H H23B 0.4653 0.7825 0.7808 0.187 Uiso calc R 1 . .
    H H23C 0.4301 0.8831 0.8306 0.187 Uiso calc R 1 . .
loop_
    _atom_site_aniso_label
    _atom_site_aniso_U_11
    _atom_site_aniso_U_22
    _atom_site_aniso_U_33
    _atom_site_aniso_U_12
    _atom_site_aniso_U_13
    _atom_site_aniso_U_23
    Zn1 0.0425(3) 0.0409(3) 0.0436(4) 0.0011(5) 0.0069(2) 0.0037(4)
    O1 0.059(3) 0.059(3) 0.067(3) 0.006(2) 0.004(2) 0.027(2)
    O2 0.052(3) 0.052(3) 0.092(4) -0.005(2) 0.005(3) 0.017(3)
    O3 0.081(3) 0.052(3) 0.039(3) -0.003(3) 0.015(2) 0.010(2)
    O4 0.066(3) 0.078(3) 0.044(3) 0.007(3) -0.005(2) 0.020(3)
    N1 0.051(3) 0.050(3) 0.037(3) -0.008(3) 0.003(2) 0.003(2)
    N2 0.060(4) 0.071(4) 0.062(4) -0.004(3) -0.012(3) -0.011(3)
    N3 0.045(3) 0.042(3) 0.040(3) 0.000(3) 0.009(2) -0.005(3)
    N4 0.063(4) 0.065(4) 0.064(4) 0.009(3) 0.021(3) -0.012(3)
    N5 0.047(3) 0.050(3) 0.035(3) 0.003(2) 0.005(2) 0.001(2)
    N6 0.071(4) 0.043(3) 0.045(3) 0.007(3) 0.015(3) 0.000(3)
    C1 0.050(4) 0.042(4) 0.052(4) 0.013(3) 0.011(3) 0.002(3)
    C2 0.044(3) 0.035(3) 0.038(3) 0.005(3) 0.004(3) 0.002(3)
    C3 0.053(4) 0.040(4) 0.039(4) 0.007(3) -0.007(3) 0.007(3)
    C4 0.041(4) 0.041(4) 0.043(4) 0.001(3) -0.002(3) 0.001(3)
    C5 0.038(3) 0.039(3) 0.026(3) 0.010(3) 0.008(2) 0.002(3)
    C6 0.037(4) 0.051(4) 0.033(3) 0.009(3) -0.006(3) -0.002(3)
    C7 0.041(4) 0.050(4) 0.043(4) 0.003(3) 0.002(3) -0.003(3)
    C8 0.041(4) 0.046(4) 0.042(4) 0.013(3) 0.013(3) 0.007(3)
    C9 0.058(4) 0.029(3) 0.053(4) 0.003(3) 0.000(3) -0.006(3)
    C10 0.095(7) 0.127(8) 0.042(5) 0.006(6) -0.003(5) -0.008(5)
    C11 0.071(5) 0.096(6) 0.053(5) -0.004(5) 0.002(4) 0.013(4)
    C12 0.042(4) 0.062(5) 0.064(5) -0.010(3) 0.005(3) 0.004(4)
    C13 0.110(7) 0.102(7) 0.095(7) -0.010(6) 0.047(5) -0.036(6)
    C14 0.049(4) 0.049(4) 0.052(4) -0.005(3) 0.004(3) -0.010(3)
    C15 0.049(4) 0.060(5) 0.091(6) -0.016(4) 0.011(4) -0.008(4)
    C16 0.044(4) 0.046(4) 0.073(5) -0.007(3) 0.008(3) -0.019(3)
    C17 0.105(8) 0.092(7) 0.134(8) -0.003(6) 0.015(6) -0.032(6)
    C18A 0.116(9) 0.103(9) 0.125(10) -0.004(7) 0.002(7) 0.009(7)
    C18B 0.077(11) 0.069(12) 0.092(12) -0.004(8) 0.006(8) -0.009(8)
    C19 0.051(4) 0.042(4) 0.041(4) 0.000(3) 0.009(3) 0.002(3)
    C20 0.066(4) 0.045(4) 0.053(4) 0.009(3) 0.007(3) 0.005(3)
    C21 0.052(4) 0.055(4) 0.038(3) -0.001(3) -0.001(3) 0.002(3)
    C22 0.101(6) 0.056(5) 0.054(5) 0.020(4) 0.012(4) 0.006(4)
    C23 0.119(8) 0.167(10) 0.089(7) 0.057(7) 0.028(6) 0.054(7)
_geom_special_details
;
All e.s.d.'s (except the e.s.d. in the dihedral angle between two l.s. planes)
are estimated using the full covariance matrix. The cell e.s.d.'s are taken
into account individually in the estimation of e.s.d.'s in distances, angles
and torsion angles; correlations between e.s.d.'s in cell parameters are only
used when they are defined by crystal symmetry. An approximate (isotropic)
treatment of cell e.s.d.'s is used for estimating e.s.d.'s involving l.s.
planes.
;
loop_
    _geom_bond_atom_site_label_1
    _geom_bond_atom_site_label_2
    _geom_bond_site_symmetry_2
    _geom_bond_distance
    _geom_bond_publ_flag
    Zn1 O1 . 1.947(4) y
    Zn1 N3 . 2.018(4) y
    Zn1 N5 . 2.023(5) y
    Zn1 N1 . 2.044(5) y
    O1 C1 . 1.291(7) ?
    O2 C1 . 1.223(7) ?
    O3 C8 . 1.257(7) ?
    O4 C8 . 1.245(7) ?
    N1 C9 . 1.339(7) ?
    N1 C11 . 1.370(8) ?
    N2 C9 . 1.331(8) ?
    N2 C10 . 1.371(9) ?
    N2 H2 . 0.86 ?
    N3 C14 . 1.309(7) ?
    N3 C16 . 1.352(7) ?
    N4 C14 . 1.336(7) ?
    N4 C15 . 1.356(8) ?
    N4 H4 . 0.86 ?
    N5 C19 . 1.337(7) ?
    N5 C21 . 1.371(7) ?
    N6 C19 . 1.330(7) ?
    N6 C20 . 1.373(7) ?
    N6 H6 . 0.86 ?
    C1 C2 . 1.516(8) ?
    C2 C7 . 1.379(7) ?
    C2 C3 . 1.389(8) ?
    C3 C4 . 1.382(7) ?
    C3 H3 . 0.93 ?
    C4 C5 . 1.402(7) ?
    C4 H4A . 0.93 ?
    C5 C6 . 1.389(7) ?
    C5 C8 . 1.501(7) ?
    C6 C7 . 1.401(8) ?
    C6 H6A . 0.93 ?
    C7 H7 . 0.93 ?
    C9 C12 . 1.512(8) ?
    C10 C11 . 1.346(10) ?
    C10 H10 . 0.93 ?
    C11 H11 . 0.93 ?
    C12 C13 . 1.516(9) ?
    C12 H12A . 0.97 ?
    C12 H12B . 0.97 ?
    C13 H13A . 0.96 ?
    C13 H13B . 0.96 ?
    C13 H13C . 0.96 ?
    C14 C17 . 1.477(9) ?
    C15 C16 . 1.351(8) ?
    C15 H15 . 0.93 ?
    C16 H16 . 0.93 ?
    C17 C18A . 1.462(8) ?
    C17 C18B . 1.486(9) ?
    C17 H17A . 0.97 ?
    C17 H17B . 0.97 ?
    C17 H17C . 0.96 ?
    C17 H17D . 0.96 ?
    C18A H18A . 0.96 ?
    C18A H18B . 0.96 ?
    C18A H18C . 0.96 ?
    C18B H18D . 0.96 ?
    C18B H18E . 0.96 ?
    C18B H18F . 0.96 ?
    C19 C22 . 1.513(9) ?
    C20 C21 . 1.354(7) ?
    C20 H20 . 0.93 ?
    C21 H21 . 0.93 ?
    C22 C23 . 1.495(11) ?
    C22 H22A . 0.97 ?
    C22 H22B . 0.97 ?
    C23 H23A . 0.96 ?
    C23 H23B . 0.96 ?
    C23 H23C . 0.96 ?
loop_
    _geom_angle_atom_site_label_1
    _geom_angle_atom_site_label_2
    _geom_angle_atom_site_label_3
    _geom_angle_site_symmetry_1
    _geom_angle_site_symmetry_3
    _geom_angle
    _geom_angle_publ_flag
    O1 Zn1 N3 . . 116.67(18) ?
    O1 Zn1 N5 . . 118.06(18) ?
    N3 Zn1 N5 . . 109.09(19) ?
    O1 Zn1 N1 . . 100.7(2) ?
    N3 Zn1 N1 . . 106.87(18) ?
    N5 Zn1 N1 . . 103.6(2) ?
    C1 O1 Zn1 . . 117.9(4) ?
    C9 N1 C11 . . 106.1(5) ?
    C9 N1 Zn1 . . 127.9(4) ?
    C11 N1 Zn1 . . 125.3(4) ?
    C9 N2 C10 . . 107.8(6) ?
    C9 N2 H2 . . 126.1 ?
    C10 N2 H2 . . 126.1 ?
    C14 N3 C16 . . 106.6(5) ?
    C14 N3 Zn1 . . 130.4(4) ?
    C16 N3 Zn1 . . 123.0(4) ?
    C14 N4 C15 . . 107.6(5) ?
    C14 N4 H4 . . 126.2 ?
    C15 N4 H4 . . 126.2 ?
    C19 N5 C21 . . 106.6(5) ?
    C19 N5 Zn1 . . 131.5(4) ?
    C21 N5 Zn1 . . 120.4(4) ?
    C19 N6 C20 . . 109.1(5) ?
    C19 N6 H6 . . 125.4 ?
    C20 N6 H6 . . 125.4 ?
    O2 C1 O1 . . 124.6(6) ?
    O2 C1 C2 . . 121.3(6) ?
    O1 C1 C2 . . 114.1(6) ?
    C7 C2 C3 . . 118.7(5) ?
    C7 C2 C1 . . 119.6(5) ?
    C3 C2 C1 . . 121.7(5) ?
    C4 C3 C2 . . 121.2(5) ?
    C4 C3 H3 . . 119.4 ?
    C2 C3 H3 . . 119.4 ?
    C3 C4 C5 . . 120.3(5) ?
    C3 C4 H4A . . 119.8 ?
    C5 C4 H4A . . 119.8 ?
    C6 C5 C4 . . 118.7(5) ?
    C6 C5 C8 . . 120.0(5) ?
    C4 C5 C8 . . 121.3(5) ?
    C5 C6 C7 . . 120.2(5) ?
    C5 C6 H6A . . 119.9 ?
    C7 C6 H6A . . 119.9 ?
    C2 C7 C6 . . 120.9(6) ?
    C2 C7 H7 . . 119.5 ?
    C6 C7 H7 . . 119.5 ?
    O4 C8 O3 . . 123.7(6) ?
    O4 C8 C5 . . 118.5(6) ?
    O3 C8 C5 . . 117.7(5) ?
    N2 C9 N1 . . 110.3(6) ?
    N2 C9 C12 . . 123.0(6) ?
    N1 C9 C12 . . 126.7(6) ?
    C11 C10 N2 . . 106.8(7) ?
    C11 C10 H10 . . 126.6 ?
    N2 C10 H10 . . 126.6 ?
    C10 C11 N1 . . 109.1(7) ?
    C10 C11 H11 . . 125.5 ?
    N1 C11 H11 . . 125.5 ?
    C9 C12 C13 . . 112.1(5) ?
    C9 C12 H12A . . 109.2 ?
    C13 C12 H12A . . 109.2 ?
    C9 C12 H12B . . 109.2 ?
    C13 C12 H12B . . 109.2 ?
    H12A C12 H12B . . 107.9 ?
    C12 C13 H13A . . 109.5 ?
    C12 C13 H13B . . 109.5 ?
    H13A C13 H13B . . 109.5 ?
    C12 C13 H13C . . 109.5 ?
    H13A C13 H13C . . 109.5 ?
    H13B C13 H13C . . 109.5 ?
    N3 C14 N4 . . 110.5(5) ?
    N3 C14 C17 . . 127.4(6) ?
    N4 C14 C17 . . 121.9(6) ?
    C16 C15 N4 . . 106.1(6) ?
    C16 C15 H15 . . 127.0 ?
    N4 C15 H15 . . 127.0 ?
    C15 C16 N3 . . 109.3(6) ?
    C15 C16 H16 . . 125.4 ?
    N3 C16 H16 . . 125.4 ?
    C18A C17 C14 . . 113.4(9) ?
    C14 C17 C18B . . 125.6(11) ?
    C18A C17 H17A . . 108.9 ?
    C14 C17 H17A . . 108.9 ?
    C18A C17 H17B . . 108.9 ?
    C14 C17 H17B . . 108.9 ?
    H17A C17 H17B . . 107.7 ?
    C14 C17 H17C . . 106.7 ?
    C18B C17 H17C . . 107.3 ?
    C14 C17 H17D . . 106.2 ?
    C18B C17 H17D . . 103.1 ?
    H17C C17 H17D . . 106.7 ?
    C17 C18A H18A . . 109.5 ?
    C17 C18A H18B . . 109.5 ?
    H18A C18A H18B . . 109.5 ?
    C17 C18A H18C . . 109.5 ?
    H18A C18A H18C . . 109.5 ?
    H18B C18A H18C . . 109.5 ?
    C17 C18B H18D . . 109.5 ?
    C17 C18B H18E . . 109.5 ?
    H18D C18B H18E . . 109.5 ?
    C17 C18B H18F . . 109.5 ?
    H18D C18B H18F . . 109.5 ?
    H18E C18B H18F . . 109.5 ?
    N6 C19 N5 . . 109.4(5) ?
    N6 C19 C22 . . 124.1(6) ?
    N5 C19 C22 . . 126.5(6) ?
    C21 C20 N6 . . 105.6(5) ?
    C21 C20 H20 . . 127.2 ?
    N6 C20 H20 . . 127.2 ?
    C20 C21 N5 . . 109.3(5) ?
    C20 C21 H21 . . 125.3 ?
    N5 C21 H21 . . 125.3 ?
    C23 C22 C19 . . 111.9(7) ?
    C23 C22 H22A . . 109.2 ?
    C19 C22 H22A . . 109.2 ?
    C23 C22 H22B . . 109.2 ?
    C19 C22 H22B . . 109.2 ?
    H22A C22 H22B . . 107.9 ?
    C22 C23 H23A . . 109.5 ?
    C22 C23 H23B . . 109.5 ?
    H23A C23 H23B . . 109.5 ?
    C22 C23 H23C . . 109.5 ?
    H23A C23 H23C . . 109.5 ?
    H23B C23 H23C . . 109.5 ?
loop_
    _geom_torsion_atom_site_label_1
    _geom_torsion_atom_site_label_2
    _geom_torsion_atom_site_label_3
    _geom_torsion_atom_site_label_4
    _geom_torsion_site_symmetry_1
    _geom_torsion_site_symmetry_2
    _geom_torsion_site_symmetry_3
    _geom_torsion_site_symmetry_4
    _geom_torsion
    _geom_torsion_publ_flag
    N3 Zn1 O1 C1 . . . . -58.2(5) ?
    N5 Zn1 O1 C1 . . . . 74.8(4) ?
    N1 Zn1 O1 C1 . . . . -173.4(4) ?
    O1 Zn1 N1 C9 . . . . -34.4(5) ?
    N3 Zn1 N1 C9 . . . . -156.7(5) ?
    N5 Zn1 N1 C9 . . . . 88.1(5) ?
    O1 Zn1 N1 C11 . . . . 135.2(5) ?
    N3 Zn1 N1 C11 . . . . 12.9(6) ?
    N5 Zn1 N1 C11 . . . . -102.3(6) ?
    O1 Zn1 N3 C14 . . . . -58.6(6) ?
    N5 Zn1 N3 C14 . . . . 164.5(5) ?
    N1 Zn1 N3 C14 . . . . 53.0(6) ?
    O1 Zn1 N3 C16 . . . . 120.4(5) ?
    N5 Zn1 N3 C16 . . . . -16.6(5) ?
    N1 Zn1 N3 C16 . . . . -128.0(5) ?
    O1 Zn1 N5 C19 . . . . -16.2(6) ?
    N3 Zn1 N5 C19 . . . . 120.0(5) ?
    N1 Zn1 N5 C19 . . . . -126.4(5) ?
    O1 Zn1 N5 C21 . . . . 147.3(4) ?
    N3 Zn1 N5 C21 . . . . -76.4(4) ?
    N1 Zn1 N5 C21 . . . . 37.2(5) ?
    Zn1 O1 C1 O2 . . . . 1.8(8) ?
    Zn1 O1 C1 C2 . . . . -178.4(3) ?
    O2 C1 C2 C7 . . . . -1.2(8) ?
    O1 C1 C2 C7 . . . . 179.0(5) ?
    O2 C1 C2 C3 . . . . -179.4(5) ?
    O1 C1 C2 C3 . . . . 0.8(8) ?
    C7 C2 C3 C4 . . . . 0.4(8) ?
    C1 C2 C3 C4 . . . . 178.6(5) ?
    C2 C3 C4 C5 . . . . -0.3(8) ?
    C3 C4 C5 C6 . . . . -0.2(8) ?
    C3 C4 C5 C8 . . . . -177.1(5) ?
    C4 C5 C6 C7 . . . . 0.5(8) ?
    C8 C5 C6 C7 . . . . 177.5(5) ?
    C3 C2 C7 C6 . . . . 0.0(8) ?
    C1 C2 C7 C6 . . . . -178.3(5) ?
    C5 C6 C7 C2 . . . . -0.4(8) ?
    C6 C5 C8 O4 . . . . -21.7(8) ?
    C4 C5 C8 O4 . . . . 155.2(5) ?
    C6 C5 C8 O3 . . . . 159.5(5) ?
    C4 C5 C8 O3 . . . . -23.6(8) ?
    C10 N2 C9 N1 . . . . 0.3(7) ?
    C10 N2 C9 C12 . . . . -177.4(6) ?
    C11 N1 C9 N2 . . . . -0.5(7) ?
    Zn1 N1 C9 N2 . . . . 170.7(4) ?
    C11 N1 C9 C12 . . . . 177.1(6) ?
    Zn1 N1 C9 C12 . . . . -11.7(9) ?
    C9 N2 C10 C11 . . . . 0.1(8) ?
    N2 C10 C11 N1 . . . . -0.3(9) ?
    C9 N1 C11 C10 . . . . 0.5(8) ?
    Zn1 N1 C11 C10 . . . . -171.0(5) ?
    N2 C9 C12 C13 . . . . 96.4(7) ?
    N1 C9 C12 C13 . . . . -80.8(8) ?
    C16 N3 C14 N4 . . . . 0.2(7) ?
    Zn1 N3 C14 N4 . . . . 179.3(4) ?
    C16 N3 C14 C17 . . . . 175.1(7) ?
    Zn1 N3 C14 C17 . . . . -5.7(10) ?
    C15 N4 C14 N3 . . . . -0.4(7) ?
    C15 N4 C14 C17 . . . . -175.7(7) ?
    C14 N4 C15 C16 . . . . 0.5(8) ?
    N4 C15 C16 N3 . . . . -0.4(8) ?
    C14 N3 C16 C15 . . . . 0.1(8) ?
    Zn1 N3 C16 C15 . . . . -179.1(5) ?
    N3 C14 C17 C18A . . . . 77.0(12) ?
    N4 C14 C17 C18A . . . . -108.6(11) ?
    N3 C14 C17 C18B . . . . 135.1(15) ?
    N4 C14 C17 C18B . . . . -50.5(17) ?
    C20 N6 C19 N5 . . . . 1.3(7) ?
    C20 N6 C19 C22 . . . . -177.2(6) ?
    C21 N5 C19 N6 . . . . -2.1(6) ?
    Zn1 N5 C19 N6 . . . . 163.1(4) ?
    C21 N5 C19 C22 . . . . 176.4(6) ?
    Zn1 N5 C19 C22 . . . . -18.4(9) ?
    C19 N6 C20 C21 . . . . 0.1(7) ?
    N6 C20 C21 N5 . . . . -1.4(7) ?
    C19 N5 C21 C20 . . . . 2.2(7) ?
    Zn1 N5 C21 C20 . . . . -165.0(4) ?
    N6 C19 C22 C23 . . . . -86.7(9) ?
    N5 C19 C22 C23 . . . . 95.0(8) ?
loop_
    _geom_hbond_atom_site_label_D
    _geom_hbond_atom_site_label_H
    _geom_hbond_atom_site_label_A
    _geom_hbond_site_symmetry_A
    _geom_hbond_distance_DH
    _geom_hbond_distance_HA
    _geom_hbond_distance_DA
    _geom_hbond_angle_DHA
    N2 H2 O4 4_575 0.86 1.88 2.717(7) 165
    N4 H4 O3 4_475 0.86 1.94 2.787(7) 167
    N6 H6 O3 1_545 0.86 1.96 2.797(7) 163
data_global
_journal_date_recd_electronic     2009-04-07
_journal_date_accepted     2009-04-21
_journal_name_full     'Acta Crystallographica, Section E'
_journal_year     2009
_journal_volume     65
_journal_issue      5
_journal_page_first     m576
_journal_page_last     m576
_journal_paper_category     QM
_journal_coeditor_code     CI2775
_publ_contact_author_name     ' Xie, Quan-an'
_publ_contact_author_address
;
School of Chemical and Environmental Engineering
China University of Mining and Technology(Beijing)
Beijing 100083
People's Republic of China
;
_publ_contact_author_email     tsxqan@126.com
_publ_contact_author_fax     '0315-2592170'
_publ_contact_author_phone     '0315-2592169'
_publ_section_title
;\
Tris(2-ethyl-1<i>H</i>-imidazole-\k<i>N</i>^3^)(terephthalato-\k<i>O</i>)\
zinc(II)
;
loop_
    _publ_author_name
    _publ_author_address
    'Xie, Quan-An'
;
School of Chemical and Environmental Engineering
China University of Mining and Technology (Beijing)
Beijing 100083
People's Republic of China
College of Chemical Engineering and Biotechnology
Hebei Polytechnic University
Tangshan 063009
People's Republic of China
;
    'Dong, Gui-Ying'
;
College of Chemical Engineering and Biotechnology
Hebei Polytechnic University
Tangshan 063009
People's Republic of China
;
    'Yu, Ya-Mei'
;
College of Chemical Engineering and Biotechnology
Hebei Polytechnic University
Tangshan 063009
People's Republic of China
;
    'Wang, Yong-Gang'
;
School of Chemical and Environmental Engineering
China University of Mining and Technology (Beijing)
Beijing 100083
People's Republic of China
;
