# Supplementary material for: Tris(2-ethyl-1H-imidazole-κN 3)(terephthalato-κO)zinc(II)
Source: Acta Crystallogr Sect E Struct Rep Online. 2009 Apr 25;65(Pt 5):m576. doi: 10.1107/S1600536809014755 (PMC2977618; doi:10.1107/S1600536809014755)
Supplement: Supplementary file 2 [file e-65-0m576-Isup2.hkl]

# 
# h,k,l, Fc-squared, Fo-squared, sigma(Fo-squared) and status flag 
# 
data_I
_shelx_title ' CI2775 in Cc' 
_shelx_refln_list_code          4 
_shelx_F_calc_maximum      261.24 
_exptl_crystal_F_000      1080.00 
_reflns_d_resolution_high  0.7702 
 
loop_ 
 _symmetry_equiv_pos_as_xyz 
 'x, y, z' 
 'x, -y, z+1/2' 
 'x+1/2, y+1/2, z' 
 'x+1/2, -y+1/2, z+1/2' 
 
_cell_length_a    11.5476 
_cell_length_b    11.7595 
_cell_length_c    18.7187 
_cell_angle_alpha  90.000 
_cell_angle_beta   91.786 
_cell_angle_gamma  90.000 
 
_shelx_F_squared_multiplier     1.000 
 
loop_ 
 _refln_index_h 
 _refln_index_k 
 _refln_index_l 
 _refln_F_squared_calc 
 _refln_F_squared_meas 
 _refln_F_squared_sigma 
 _refln_observed_status 
   0   0 -24      164.97     -102.15    169.83 o 
   2   0 -24       32.30      281.57    229.04 o 
  -1   1 -24       10.74       42.15    125.88 o 
   1   1 -24        3.23      -61.52    156.83 o 
   0   2 -24        5.24      -44.92    133.64 o 
  -3   1 -23       79.97      279.35    335.64 o 
  -1   1 -23      133.23      381.54    204.61 o 
   1   1 -23      249.99      -89.52    119.29 o 
   3   1 -23      440.05      223.87    399.89 o 
   5   1 -23      253.97      350.92    362.93 o 
  -2   2 -23      176.23      105.06    135.78 o 
   0   2 -23      160.00      235.97    140.92 o 
   2   2 -23       74.18      332.63    223.73 o 
   4   2 -23      207.31     -135.82    135.82 o 
  -3   3 -23      171.78      258.00    139.34 o 
  -1   3 -23      113.42      299.53    176.67 o 
   1   3 -23       25.68      314.04    136.64 o 
  -2   4 -23       16.64      271.64    293.63 o 
   0   4 -23        4.59      -76.74    196.52 o 
   2   4 -23       27.19      314.42    161.10 o 
  -4   0 -22      194.12      334.96    185.23 o 
  -2   0 -22      199.77      -83.67    117.30 o 
   0   0 -22      370.37      392.71    196.18 o 
   2   0 -22      429.17      669.57    274.55 o 
   4   0 -22     1116.44     1098.46    299.02 o 
   6   0 -22      291.20      674.79    246.75 o 
  -5   1 -22       21.98       12.23    110.08 o 
  -3   1 -22      115.44      484.22    135.57 o 
  -1   1 -22      170.23      221.04    266.47 o 
   1   1 -22       36.83     -109.27    109.27 o 
   3   1 -22      225.43      231.75    148.74 o 
   5   1 -22      295.13      368.05    231.73 o 
  -4   2 -22       50.68      226.18    388.00 o 
  -2   2 -22       51.91      427.87    189.00 o 
   0   2 -22       71.87      329.54    121.78 o 
   2   2 -22       61.90       79.10     93.50 o 
   4   2 -22       23.09        6.67    109.33 o 
   6   2 -22       12.08     -174.36    174.36 o 
  -5   3 -22       30.95      176.17    162.99 o 
  -3   3 -22       59.74      -40.86    110.59 o 
  -1   3 -22       17.95        6.69    100.00 o 
   1   3 -22       87.65      147.59    212.01 o 
   3   3 -22      123.55      -18.21    102.39 o 
   5   3 -22      180.15      428.73    201.40 o 
  -4   4 -22      106.65      382.63    143.18 o 
  -2   4 -22      316.53      454.23    166.92 o 
   0   4 -22      178.58      393.61    325.80 o 
   2   4 -22       41.77      267.62    189.59 o 
   4   4 -22      161.83      -11.64    194.30 o 
  -3   5 -22       71.52     -109.84    119.00 o 
  -1   5 -22       63.50      212.87    183.35 o 
   1   5 -22      105.02      144.25    243.24 o 
   3   5 -22      160.24     -154.09    220.48 o 
   2   6 -22       27.70     -179.75    195.84 o 
  -7   1 -21       36.96      487.50    244.86 o 
  -5   1 -21      183.00      108.17    412.08 o 
  -3   1 -21      354.11      272.26    193.23 o 
  -1   1 -21      214.78      -10.09    105.18 o 
   1   1 -21        5.30      172.24    118.28 o 
   3   1 -21       30.21      258.04    115.83 o 
   5   1 -21       53.93      179.56    108.23 o 
   7   1 -21       85.18      105.08    137.58 o 
  -6   2 -21      143.14      223.14    188.01 o 
  -4   2 -21      134.03      192.42    277.29 o 
  -2   2 -21      383.57      125.12    113.78 o 
   0   2 -21      347.05      423.56    189.94 o 
   2   2 -21      352.90      404.32    169.82 o 
   4   2 -21      657.66      830.68    167.91 o 
   6   2 -21      428.66      569.80    315.83 o 
  -5   3 -21       31.10       66.17    109.41 o 
  -3   3 -21       31.93        7.39     97.15 o 
  -1   3 -21      135.29      239.25    177.66 o 
   1   3 -21       23.05     -101.82    101.82 o 
   3   3 -21       54.17      333.78    161.27 o 
   5   3 -21       93.72      627.20    165.73 o 
   7   3 -21        5.39       26.86    179.93 o 
  -4   4 -21        6.37      -86.98     92.40 o 
  -2   4 -21       10.00     -118.24    118.24 o 
   0   4 -21        7.68      104.97    112.67 o 
   2   4 -21       36.81       41.87    106.56 o 
   4   4 -21       25.96       71.35    172.91 o 
  -5   5 -21       26.55       39.63    117.47 o 
  -3   5 -21      126.82      175.26    172.31 o 
  -1   5 -21      102.58        7.23    139.54 o 
   1   5 -21      203.24      -62.46    128.85 o 
   3   5 -21       80.74      -48.34    236.31 o 
   5   5 -21      123.88      309.29    198.15 o 
  -4   6 -21       58.35      -17.20    251.11 o 
  -2   6 -21      241.35      115.50    190.71 o 
   0   6 -21      191.37      529.43    194.98 o 
   2   6 -21       93.60      167.86    184.46 o 
   4   6 -21      151.75        6.84    188.91 o 
  -1   7 -21      118.27      141.13    149.07 o 
   1   7 -21      215.48      687.35    236.74 o 
   3   7 -21      308.04      362.00    158.71 o 
  -8   0 -20       79.07      667.43    319.30 o 
  -6   0 -20       74.28      -84.53    197.38 o 
  -4   0 -20      132.56      117.56    159.48 o 
  -2   0 -20      930.78      668.63    266.68 o 
   0   0 -20      995.34     1341.02    285.16 o 
   2   0 -20      648.04      766.93    219.88 o 
   4   0 -20      202.75       32.34    158.02 o 
   6   0 -20      614.61      390.99    210.64 o 
   8   0 -20      251.02       42.44    189.25 o 
  -7   1 -20      118.30      -23.09    100.44 o 
  -5   1 -20      169.24       65.46    111.17 o 
  -3   1 -20      211.04      244.82    233.14 o 
  -1   1 -20      350.72      570.91    141.39 o 
   1   1 -20      496.32      457.75    146.58 o 
   3   1 -20      605.92      413.61    151.05 o 
   5   1 -20      500.93      394.03    173.42 o 
   7   1 -20      101.29     -114.03    114.42 o 
  -6   2 -20        7.99      194.27    175.35 o 
  -4   2 -20       41.09       -6.63     89.07 o 
  -2   2 -20       16.70      126.80     94.80 o 
   0   2 -20       53.68      -47.88     87.46 o 
   2   2 -20      126.06      139.91    102.33 o 
   4   2 -20       25.16      -42.18    150.49 o 
   6   2 -20      100.12      493.68    239.90 o 
   8   2 -20       33.53       26.61    181.04 o 
  -7   3 -20      101.98      141.15    292.13 o 
  -5   3 -20       10.72      -44.17    103.18 o 
  -3   3 -20       66.23      -81.73    110.50 o 
  -1   3 -20      330.09      691.45    168.68 o 
   1   3 -20      363.73      482.12    139.80 o 
   3   3 -20       76.89      205.96    202.38 o 
   5   3 -20      149.87      163.24    227.84 o 
   7   3 -20      275.51      167.69    224.16 o 
  -6   4 -20      224.50      398.45    163.01 o 
  -4   4 -20      166.63      210.85    388.09 o 
  -2   4 -20      559.83      654.90    151.13 o 
   0   4 -20      232.54      716.19    166.02 o 
   2   4 -20      317.90      207.44    121.28 o 
   4   4 -20      332.40      506.26    157.72 o 
   6   4 -20      365.52      555.78    244.09 o 
  -5   5 -20       81.38      -75.56    103.21 o 
  -3   5 -20      144.21      263.51    153.92 o 
  -1   5 -20      243.53      341.00    194.17 o 
   1   5 -20       85.35      464.32    193.10 o 
   3   5 -20       83.11      -56.81    135.95 o 
   5   5 -20      156.19      187.63    189.59 o 
   7   5 -20       40.98       53.64    128.34 o 
  -4   6 -20        6.65       31.80     65.03 o 
  -2   6 -20        0.28       21.32    103.52 o 
   0   6 -20      134.85      451.91    198.83 o 
   2   6 -20       56.11      305.18    218.26 o 
   4   6 -20       10.03      -75.46    142.37 o 
   6   6 -20       12.64      195.44    269.50 o 
  -3   7 -20      227.14      147.93    100.41 o 
  -1   7 -20      220.40      135.40    110.64 o 
   1   7 -20      167.52      598.87    262.32 o 
   3   7 -20      256.16      436.57    145.66 o 
   5   7 -20       83.38       -3.19    112.28 o 
  -2   8 -20      357.52      208.85    287.60 o 
   0   8 -20      397.45      554.44    299.62 o 
   2   8 -20      142.78       91.96    124.61 o 
  -7   1 -19       77.44      -55.87    163.07 o 
  -5   1 -19      245.76      241.28    144.92 o 
  -3   1 -19      300.97      421.30    279.86 o 
  -1   1 -19      639.58      738.04    149.00 o 
   1   1 -19     1345.72     1235.70    188.49 o 
   3   1 -19      633.29      604.39    134.15 o 
   5   1 -19      422.83      444.07    142.65 o 
   7   1 -19      103.95        8.69     90.90 o 
   9   1 -19      175.57      379.74    356.99 o 
  -8   2 -19      106.29      107.20    111.91 o 
  -6   2 -19      189.65      524.93    325.50 o 
  -4   2 -19      138.09      232.11    139.76 o 
  -2   2 -19      419.61      486.52    127.71 o 
   0   2 -19       39.46       54.85     85.42 o 
   2   2 -19      206.75      301.72    175.05 o 
   4   2 -19      360.32      204.98     97.81 o 
   6   2 -19      541.00      465.22    142.10 o 
   8   2 -19       61.35       54.85    260.01 o 
  -7   3 -19      122.42      195.13    124.42 o 
  -5   3 -19      225.86      186.49    126.71 o 
  -3   3 -19      309.28      571.61    129.51 o 
  -1   3 -19      233.59      292.51    138.69 o 
   1   3 -19      268.38      384.33    116.48 o 
   3   3 -19       97.03       87.15     88.29 o 
   5   3 -19      373.64      106.07    215.82 o 
   7   3 -19      322.08      183.23    124.45 o 
   9   3 -19      351.52      529.34    237.33 o 
  -8   4 -19       29.37      156.14    189.68 o 
  -6   4 -19        0.50       51.97    105.25 o 
  -4   4 -19       18.64     -101.46    105.29 o 
  -2   4 -19       47.38       36.16     95.27 o 
   0   4 -19       81.83       49.03     86.84 o 
   2   4 -19       19.41      -55.78    121.41 o 
   4   4 -19        7.24       68.34     76.02 o 
   6   4 -19       54.92      125.00    177.19 o 
   8   4 -19       13.51       85.04    223.22 o 
  -7   5 -19       53.26       25.11    115.89 o 
  -5   5 -19      132.36       -1.46    120.60 o 
  -3   5 -19      276.43      391.96    113.21 o 
  -1   5 -19      345.29      348.32    122.18 o 
   1   5 -19      135.58      455.61    125.05 o 
   3   5 -19      248.39      491.10    182.83 o 
   5   5 -19      151.81      396.56    190.96 o 
   7   5 -19      181.21      604.89    295.26 o 
  -6   6 -19      138.44      242.06    155.64 o 
  -4   6 -19       48.45       -4.11     99.58 o 
  -2   6 -19      292.63      232.86    128.69 o 
   0   6 -19      563.24      566.26    175.82 o 
   2   6 -19      959.10     1181.54    278.92 o 
   4   6 -19      631.55      373.37    223.73 o 
   6   6 -19      437.01      449.39    175.82 o 
  -5   7 -19       13.67      -22.09    126.91 o 
  -3   7 -19      114.31        7.37    139.67 o 
  -1   7 -19      180.32      226.12    132.58 o 
   1   7 -19       36.81       34.77    143.01 o 
   3   7 -19       92.68      174.62    160.94 o 
   5   7 -19      116.84      466.65    175.70 o 
  -4   8 -19       28.22      250.51    218.26 o 
  -2   8 -19       16.89      180.95    170.17 o 
   0   8 -19       39.71      115.70    112.34 o 
   2   8 -19       31.07     -107.29    107.29 o 
   4   8 -19        4.58     -108.36    139.07 o 
  -1   9 -19       18.20      -88.85    104.44 o 
   1   9 -19       11.58       83.50    157.25 o 
   3   9 -19       48.86       95.70    137.96 o 
  -8   0 -18      215.47       39.61    125.51 o 
  -6   0 -18      629.37      699.77    248.63 o 
  -4   0 -18     2125.27     1899.53    356.69 o 
  -2   0 -18     1216.38     1277.71    244.26 o 
   0   0 -18     2279.64     2019.14    340.94 o 
   2   0 -18     1582.92     1377.64    293.12 o 
   4   0 -18     1469.50     1481.07    258.47 o 
   6   0 -18     1030.06      982.71    239.39 o 
   8   0 -18      120.80      315.11    150.58 o 
  10   0 -18      284.44      217.83    174.19 o 
  -9   1 -18       53.60      145.60    166.24 o 
  -7   1 -18      129.89      130.72     99.39 o 
  -5   1 -18      250.46      294.57    255.00 o 
  -3   1 -18      266.82      181.99    103.60 o 
  -1   1 -18       39.49       81.04    259.92 o 
   1   1 -18      499.05      567.80    136.38 o 
   3   1 -18      493.53      606.68    128.42 o 
   5   1 -18      333.49      279.03    196.70 o 
   7   1 -18      278.00      223.25    191.05 o 
   9   1 -18      110.00       63.50    136.18 o 
  -8   2 -18        2.52      258.04    248.29 o 
  -6   2 -18       27.94       29.65     92.38 o 
  -4   2 -18       21.64       90.67     86.57 o 
  -2   2 -18       80.75      -76.57    125.17 o 
   0   2 -18      247.16      335.11    116.23 o 
   2   2 -18      110.24      205.45    154.05 o 
   4   2 -18       11.63      -32.70     91.71 o 
   6   2 -18       86.90      197.29    213.08 o 
   8   2 -18       57.91      183.62    107.73 o 
  10   2 -18        6.43      109.94    139.71 o 
  -9   3 -18       82.43      400.52    168.12 o 
  -7   3 -18      178.37       67.98    287.81 o 
  -5   3 -18      348.82      183.76    226.13 o 
  -3   3 -18      129.03      369.43    289.35 o 
  -1   3 -18       18.63       -7.53    103.95 o 
   1   3 -18      435.42      356.12    115.54 o 
   3   3 -18      339.78      189.21     99.86 o 
   5   3 -18      460.27      286.59    192.37 o 
   7   3 -18      170.11      713.74    139.35 o 
   9   3 -18      120.59       33.62    156.91 o 
  -8   4 -18       94.33      237.94    286.32 o 
  -6   4 -18      131.17      141.75    112.43 o 
  -4   4 -18      364.57      178.28    126.12 o 
  -2   4 -18      772.76     1037.47    171.01 o 
   0   4 -18      625.05      507.40    142.85 o 
   2   4 -18      383.16      505.96    191.31 o 
   4   4 -18       58.94       92.72    110.37 o 
   6   4 -18      238.61      282.06    103.18 o 
   8   4 -18      153.03      200.63    189.68 o 
  -7   5 -18       72.35      143.48    196.61 o 
  -5   5 -18      282.77      547.22    145.21 o 
  -3   5 -18      108.45      253.95    139.76 o 
  -1   5 -18       46.10       80.91     91.60 o 
   1   5 -18      284.90      309.72    106.41 o 
   3   5 -18      544.77      524.64    126.19 o 
   5   5 -18      423.06      463.55    205.25 o 
   7   5 -18       69.07       94.80    172.40 o 
   9   5 -18       85.65      164.91    125.14 o 
  -6   6 -18       22.85      -29.12    124.01 o 
  -4   6 -18       66.79       80.02     78.98 o 
  -2   6 -18       41.83       16.95     91.01 o 
   0   6 -18       16.80       37.92    246.70 o 
   2   6 -18       83.78       48.17    154.26 o 
   4   6 -18       31.08      372.86    202.17 o 
   6   6 -18       45.93     -143.22    143.22 o 
   8   6 -18       38.99      116.13    144.64 o 
  -5   7 -18      150.18       80.44    110.75 o 
  -3   7 -18      177.85      269.58     91.93 o 
  -1   7 -18      647.84      524.09    151.33 o 
   1   7 -18      248.07       92.65    113.31 o 
   3   7 -18      363.90      436.34    147.16 o 
   5   7 -18       73.14       89.41    173.42 o 
   7   7 -18      294.25      261.99    144.37 o 
  -4   8 -18      100.78       49.47    239.09 o 
  -2   8 -18       89.87      -19.76    106.31 o 
   0   8 -18       94.09      137.16    105.17 o 
   2   8 -18      323.45      431.58    153.58 o 
   4   8 -18      212.78      214.96    148.01 o 
   6   8 -18      183.44       43.90    112.14 o 
  -3   9 -18      147.16      310.45    135.86 o 
  -1   9 -18      316.62      311.80    151.22 o 
   1   9 -18      221.00      531.10    160.51 o 
   3   9 -18      199.29      170.65    179.20 o 
   5   9 -18       45.31      -85.90    169.92 o 
   0  10 -18       18.48      -16.06    126.30 o 
   2  10 -18        9.74      117.73    144.80 o 
  -9   1 -17       38.68       69.49     99.03 o 
  -7   1 -17       46.94      294.82    293.63 o 
  -5   1 -17      259.61      270.15    145.79 o 
  -3   1 -17      288.93      507.05    128.98 o 
  -1   1 -17      502.14      365.96    120.22 o 
   1   1 -17     1570.26     1609.82    199.99 o 
   3   1 -17      506.17      734.61    285.42 o 
   5   1 -17      806.47      841.52    147.52 o 
   7   1 -17      443.33      683.95    137.14 o 
   9   1 -17      238.59      599.66    148.41 o 
 -10   2 -17      143.26        5.67    135.95 o 
  -8   2 -17      331.98      504.42    155.03 o 
  -6   2 -17      447.05      471.20    128.64 o 
  -4   2 -17     1010.23      899.61    407.42 o 
  -2   2 -17      481.71      488.46    189.38 o 
   0   2 -17     2058.82     1855.91    208.95 o 
   2   2 -17     1622.32     1476.94    183.35 o 
   4   2 -17     1461.04     1400.53    172.13 o 
   6   2 -17     1453.44     1513.05    210.73 o 
   8   2 -17      621.21      580.35    147.73 o 
  10   2 -17      313.33      525.15    210.13 o 
  -9   3 -17       89.21       61.87    120.84 o 
  -7   3 -17      153.93      212.97    114.90 o 
  -5   3 -17      215.66      420.83    263.34 o 
  -3   3 -17      354.87      818.88    148.78 o 
  -1   3 -17      498.61      665.88    126.58 o 
   1   3 -17     1391.89     1342.49    164.37 o 
   3   3 -17      291.89      496.09     99.05 o 
   5   3 -17      208.92      163.34    348.34 o 
   7   3 -17      179.74      -75.02     94.94 o 
   9   3 -17      202.21      150.84    154.17 o 
  -8   4 -17       70.66      159.50    321.48 o 
  -6   4 -17       19.31      -74.88     74.88 o 
  -4   4 -17      181.90      272.64    109.19 o 
  -2   4 -17      248.49       33.59    137.53 o 
   0   4 -17       44.28       -4.68     82.30 o 
   2   4 -17      133.07      407.33     96.49 o 
   4   4 -17      195.75        9.56     77.89 o 
   6   4 -17       60.85      159.98     83.99 o 
   8   4 -17        7.96       68.27    137.75 o 
  10   4 -17       17.29      167.79    173.21 o 
  -9   5 -17       25.43       48.73    114.02 o 
  -7   5 -17       58.65       79.37    128.52 o 
  -5   5 -17      185.04      264.80    222.23 o 
  -3   5 -17      146.53      350.61    207.56 o 
  -1   5 -17      762.23      632.37    121.31 o 
   1   5 -17      410.73      344.95    126.92 o 
   3   5 -17      268.36      330.12     98.46 o 
   5   5 -17      119.44      396.73    194.81 o 
   7   5 -17      103.64      140.89    139.92 o 
   9   5 -17       57.84      149.95    250.00 o 
  -8   6 -17       49.29      -10.51     95.21 o 
  -6   6 -17      604.22      553.43    338.63 o 
  -4   6 -17      615.27      618.18    123.03 o 
  -2   6 -17      597.57      708.83    203.37 o 
   0   6 -17      516.55      654.58    157.13 o 
   2   6 -17      667.85      870.20    290.81 o 
   4   6 -17      575.56      605.09    182.71 o 
   6   6 -17      643.27      810.30    174.34 o 
   8   6 -17      333.19      578.36    153.51 o 
  -7   7 -17       38.61      341.72    152.38 o 
  -5   7 -17      354.54      546.74    299.19 o 
  -3   7 -17      357.15      736.16    126.49 o 
  -1   7 -17      296.89      279.19     83.27 o 
   1   7 -17      305.39      324.22    143.52 o 
   3   7 -17      332.48      238.41    128.19 o 
   5   7 -17      171.32      320.32    137.83 o 
   7   7 -17      146.11      123.18    147.06 o 
  -6   8 -17        5.99       -8.30    130.65 o 
  -4   8 -17        4.54      142.71    108.82 o 
  -2   8 -17       45.45      -50.10     83.08 o 
   0   8 -17       11.15      -10.35     96.08 o 
   2   8 -17       11.40      -16.77    151.78 o 
   4   8 -17        9.66      225.27    203.37 o 
   6   8 -17       32.29      263.92    258.64 o 
  -5   9 -17      110.15      185.32    199.52 o 
  -3   9 -17      165.08      387.30    296.84 o 
  -1   9 -17      386.42      380.39    147.99 o 
   1   9 -17      138.33      164.84    139.11 o 
   3   9 -17      117.36       71.68    139.74 o 
   5   9 -17       82.87      233.52    134.62 o 
  -2  10 -17      121.59       33.42    107.51 o 
   0  10 -17      225.88      327.50    212.48 o 
   2  10 -17      251.68      121.55    171.54 o 
   4  10 -17      179.92      377.79    262.45 o 
 -10   0 -16        7.00      163.84    181.21 o 
  -8   0 -16      102.60      252.22    162.73 o 
  -6   0 -16      120.93      319.64    181.29 o 
  -4   0 -16      436.17      521.21    167.95 o 
  -2   0 -16      544.68      386.37    168.72 o 
   0   0 -16     4061.16     4186.47    440.70 o 
   2   0 -16     1704.97     1742.79    241.36 o 
   4   0 -16      695.10      622.94    175.31 o 
   6   0 -16      313.84      424.62    164.35 o 
   8   0 -16     1141.31     1295.93    249.40 o 
  10   0 -16     1320.08     1088.03    277.03 o 
  -9   1 -16       59.45      -40.01     82.99 o 
  -7   1 -16      758.88      530.32    141.93 o 
  -5   1 -16     1101.20     1216.48    169.82 o 
  -3   1 -16     1157.39      949.67    155.30 o 
  -1   1 -16      584.47      638.81    133.55 o 
   1   1 -16      731.00      756.49    119.99 o 
   3   1 -16     1416.80     1618.84    242.25 o 
   5   1 -16      656.89      686.31    118.76 o 
   7   1 -16     1173.73      980.56    152.90 o 
   9   1 -16      231.03      284.04    142.28 o 
  11   1 -16       93.89      700.54    241.44 o 
 -10   2 -16       38.10       88.92     98.13 o 
  -8   2 -16       45.84      166.86    123.90 o 
  -6   2 -16       73.39     -101.38    101.38 o 
  -4   2 -16       31.67       96.08     91.12 o 
  -2   2 -16       82.28      139.44     74.64 o 
   0   2 -16       83.28      243.84     82.49 o 
   2   2 -16      541.29      562.79    122.07 o 
   4   2 -16      313.39      314.86     97.59 o 
   6   2 -16       33.71      -40.23     75.21 o 
   8   2 -16       23.65      148.83     85.73 o 
  10   2 -16       26.93       68.10     93.09 o 
  -9   3 -16       67.85       98.93    172.23 o 
  -7   3 -16      359.80      706.26    155.55 o 
  -5   3 -16      755.82      984.02    156.61 o 
  -3   3 -16      150.88      259.14     88.85 o 
  -1   3 -16     1238.15     1331.38    189.34 o 
   1   3 -16     1272.33     1366.53    164.47 o 
   3   3 -16      191.21      188.22     80.92 o 
   5   3 -16       69.50       55.16    177.49 o 
   7   3 -16      200.13      194.82    133.98 o 
   9   3 -16      270.72       67.64    109.97 o 
  11   3 -16       47.37       56.48    128.05 o 
 -10   4 -16       39.11       17.45    197.21 o 
  -8   4 -16       97.65        9.16     73.21 o 
  -6   4 -16      728.83      633.26    160.18 o 
  -4   4 -16      406.83      716.36    137.97 o 
  -2   4 -16       88.83       47.06    123.54 o 
   0   4 -16      561.83      591.09    121.63 o 
   2   4 -16     1409.74     1406.73    352.41 o 
   4   4 -16      889.93      740.79    224.63 o 
   6   4 -16      275.31      435.02    108.87 o 
   8   4 -16      372.31      856.25    267.45 o 
  10   4 -16      204.37      -90.80    106.18 o 
  -9   5 -16       84.52      161.09    419.23 o 
  -7   5 -16       28.65      174.01    115.94 o 
  -5   5 -16      125.81      181.59     81.69 o 
  -3   5 -16       69.68      -78.84    101.68 o 
  -1   5 -16      337.46      421.72    162.26 o 
   1   5 -16      937.49      701.92    149.00 o 
   3   5 -16      879.75     1027.17    144.29 o 
   5   5 -16      156.94       -8.39    149.77 o 
   7   5 -16      685.99      598.42    167.75 o 
   9   5 -16      350.94      648.66    161.44 o 
  -8   6 -16        3.10      -17.56    102.99 o 
  -6   6 -16       59.24      -64.30     82.64 o 
  -4   6 -16      232.50      308.69     84.03 o 
  -2   6 -16      180.77      410.15     95.45 o 
   0   6 -16       42.59       55.94     85.47 o 
   2   6 -16      100.63       10.66    127.01 o 
   4   6 -16        1.87      162.49    189.72 o 
   6   6 -16      129.42      -11.16    134.71 o 
   8   6 -16       74.44       40.91     94.04 o 
  -7   7 -16      130.96      117.74    103.57 o 
  -5   7 -16       73.16      226.38    154.63 o 
  -3   7 -16       60.25       58.15     65.57 o 
  -1   7 -16       59.33      191.80     56.96 o 
   1   7 -16      558.51      522.60    140.41 o 
   3   7 -16      618.31      935.83    147.97 o 
   5   7 -16      286.74      534.27    135.77 o 
   7   7 -16      291.68      575.01    150.89 o 
   9   7 -16      142.19       82.07    288.45 o 
  -6   8 -16      232.71      168.26    126.06 o 
  -4   8 -16      269.05      296.49    111.19 o 
  -2   8 -16      945.52      899.36    175.24 o 
   0   8 -16      968.12     1149.86    192.74 o 
   2   8 -16      511.65      659.42    265.44 o 
   4   8 -16      256.16      116.32    140.96 o 
   6   8 -16      483.61      712.51    175.93 o 
   8   8 -16      321.35      550.86    163.84 o 
  -5   9 -16      202.27      147.07    152.63 o 
  -3   9 -16       71.56      -47.74     88.55 o 
  -1   9 -16       36.69      -70.56     80.87 o 
   1   9 -16      212.00       39.95    100.49 o 
   3   9 -16      222.37       45.39    133.85 o 
   5   9 -16      176.97      337.52    125.29 o 
   7   9 -16      116.03      415.76    177.06 o 
  -4  10 -16        6.84      -97.19    202.34 o 
  -2  10 -16       99.01      197.40    117.52 o 
   0  10 -16       38.97       14.29     95.95 o 
   2  10 -16       57.37      242.07    135.92 o 
   4  10 -16        4.52      116.14    106.11 o 
  -1  11 -16       45.21       92.15    114.83 o 
   1  11 -16       93.59       44.76    121.81 o 
   3  11 -16       33.04      175.48    138.60 o 
 -11   1 -15       93.79       42.36    119.60 o 
  -9   1 -15       52.34      166.33    133.04 o 
  -7   1 -15      346.86      112.56    168.97 o 
  -5   1 -15      186.03      361.73    169.83 o 
  -3   1 -15      378.08      452.64    115.41 o 
  -1   1 -15      784.15      819.91    135.26 o 
   1   1 -15     1702.23     1682.83    157.92 o 
   3   1 -15     1273.46     1434.98    285.29 o 
   5   1 -15      409.11      336.19    109.00 o 
   7   1 -15     1050.37     1082.27    180.82 o 
   9   1 -15      431.32      315.99    127.31 o 
  11   1 -15      308.48      187.09    125.08 o 
 -10   2 -15      164.59      322.96    152.76 o 
  -8   2 -15      604.07      359.19    129.38 o 
  -6   2 -15     1555.36     1481.83    180.24 o 
  -4   2 -15     2117.60     2139.20    209.73 o 
  -2   2 -15      733.87      828.98    263.17 o 
   0   2 -15     2101.51     2147.20    312.80 o 
   2   2 -15     1057.47      975.84    160.38 o 
   4   2 -15      590.91      419.19     99.64 o 
   6   2 -15      497.06      406.65    109.92 o 
   8   2 -15      751.99      882.97    133.97 o 
  10   2 -15      133.14      276.47    174.24 o 
 -11   3 -15       10.55       64.16    152.13 o 
  -9   3 -15       55.66      394.25    162.81 o 
  -7   3 -15      446.74      517.39    152.66 o 
  -5   3 -15      502.05      535.78    117.71 o 
  -3   3 -15      267.03      359.82    185.40 o 
  -1   3 -15      987.26      911.63    171.02 o 
   1   3 -15     1226.49     1370.20    165.55 o 
   3   3 -15     1839.76     1481.29    191.73 o 
   5   3 -15      158.94      124.78    108.83 o 
   7   3 -15      411.89      315.71    102.80 o 
   9   3 -15      116.66      195.55    278.15 o 
  11   3 -15       27.25      -57.12    101.43 o 
 -10   4 -15       73.68       42.48    132.48 o 
  -8   4 -15       30.25      -12.92    129.28 o 
  -6   4 -15      115.82      106.26     94.38 o 
  -4   4 -15       35.19       -1.28     99.37 o 
  -2   4 -15      165.10      168.01     86.93 o 
   0   4 -15     1200.10     1021.63    136.04 o 
   2   4 -15       13.21      138.14    218.85 o 
   4   4 -15       66.20       71.24     47.50 o 
   6   4 -15       45.09       12.66     76.54 o 
   8   4 -15       89.07      162.18    201.96 o 
  10   4 -15       41.05      -24.61     97.55 o 
  -9   5 -15       62.94       98.96    111.61 o 
  -7   5 -15      291.07      284.37    122.96 o 
  -5   5 -15     1262.83     1063.13    235.71 o 
  -3   5 -15     1340.50     1166.89    158.19 o 
  -1   5 -15     1353.41     1412.42    258.98 o 
   1   5 -15     1574.12     1412.90    150.06 o 
   3   5 -15      322.43      250.66     71.73 o 
   5   5 -15      381.24      283.80     85.90 o 
   7   5 -15      595.78      534.23    131.77 o 
   9   5 -15      291.65      461.31    140.20 o 
  -8   6 -15       66.08      321.17    258.98 o 
  -6   6 -15      635.11      670.78    156.93 o 
  -4   6 -15       81.79       91.20     92.08 o 
  -2   6 -15      301.78      540.62     90.69 o 
   0   6 -15     1148.17     1260.83    138.24 o 
   2   6 -15     1061.47      982.37    144.93 o 
   4   6 -15      689.30      780.36    137.53 o 
   6   6 -15      257.01      449.15    121.29 o 
   8   6 -15      794.93      734.88    193.36 o 
  10   6 -15      439.63      813.81    234.13 o 
  -9   7 -15       94.20      129.24    130.46 o 
  -7   7 -15      156.69       51.46    104.21 o 
  -5   7 -15      179.53      211.64     84.12 o 
  -3   7 -15      181.50      130.12     79.89 o 
  -1   7 -15      108.29      172.65     61.73 o 
   1   7 -15      985.76      795.09    163.71 o 
   3   7 -15      127.99       17.93    107.65 o 
   5   7 -15       15.34      149.82     95.90 o 
   7   7 -15       92.17      201.58    105.98 o 
   9   7 -15      104.55      251.88    219.28 o 
  -8   8 -15       14.84      -42.73     99.65 o 
  -6   8 -15       65.07       11.14    163.76 o 
  -4   8 -15       42.85       23.10     55.16 o 
  -2   8 -15        9.34      -33.49     61.53 o 
   0   8 -15        4.33      -77.15    115.28 o 
   2   8 -15        5.25      185.32    131.84 o 
   4   8 -15       27.82       49.59     88.26 o 
   6   8 -15       41.16      132.27    228.22 o 
   8   8 -15       45.32      164.55    118.89 o 
  -7   9 -15      141.61      317.50    166.75 o 
  -5   9 -15      201.64      185.06    160.85 o 
  -3   9 -15      174.80      321.75    111.50 o 
  -1   9 -15      492.93      482.08    135.99 o 
   1   9 -15      467.13      203.98    226.34 o 
   3   9 -15      173.32      302.60    155.16 o 
   5   9 -15       10.03       37.58    154.47 o 
   7   9 -15        8.74      801.41    328.62 o 
  -6  10 -15      253.71      278.57    235.71 o 
  -4  10 -15      179.68      191.50    108.83 o 
  -2  10 -15      186.28      106.05    105.54 o 
   0  10 -15      430.08      495.57    146.53 o 
   2  10 -15      424.08      569.27    177.70 o 
   4  10 -15      191.75       11.36    175.73 o 
   6  10 -15      326.64      467.65    175.69 o 
  -3  11 -15       71.72     -109.44    109.44 o 
  -1  11 -15      133.78      -67.89    119.82 o 
   1  11 -15      113.27      214.10    150.97 o 
   3  11 -15       80.53       27.16    145.27 o 
 -10   0 -14       98.22      -16.00    123.97 o 
  -8   0 -14      533.63      515.99    180.27 o 
  -6   0 -14      595.50      312.97    152.72 o 
  -4   0 -14      821.42      566.47    208.93 o 
  -2   0 -14     1321.81     1015.47    220.91 o 
   0   0 -14     1595.92     1583.66    217.49 o 
   2   0 -14     4745.81     4806.07    404.77 o 
   4   0 -14     3174.84     3079.62    348.22 o 
   6   0 -14     1982.58     2049.69    254.45 o 
   8   0 -14     1199.16     1506.26    173.01 o 
  10   0 -14      387.80      597.65    142.45 o 
 -11   1 -14       94.14       68.35    102.17 o 
  -9   1 -14      131.26      224.19    166.49 o 
  -7   1 -14      487.90      543.92    121.14 o 
  -5   1 -14       12.38      -23.87     80.51 o 
  -3   1 -14      548.61      589.65    111.61 o 
  -1   1 -14     2930.21     2782.82    226.70 o 
   1   1 -14     1961.14     1593.08    157.29 o 
   3   1 -14      965.20     1034.44    114.50 o 
   5   1 -14      325.17      287.22     90.59 o 
   7   1 -14     1853.35     1972.25    141.27 o 
   9   1 -14      990.57      935.32    130.05 o 
  11   1 -14      163.14      302.11    107.22 o 
 -10   2 -14       28.83      174.56    102.01 o 
  -8   2 -14      461.96      400.71    113.34 o 
  -6   2 -14      149.11       49.58     77.79 o 
  -4   2 -14      168.28      181.56     93.08 o 
  -2   2 -14      182.41       58.69    101.00 o 
   0   2 -14      176.00      163.15    223.13 o 
   2   2 -14      495.01      450.08    174.32 o 
   4   2 -14      476.80      524.67    120.89 o 
   6   2 -14       34.93       88.21    110.63 o 
   8   2 -14       24.24        3.56     86.63 o 
  10   2 -14        7.10      130.72     91.95 o 
  12   2 -14       15.98      -21.73    118.07 o 
 -11   3 -14       60.32      202.71    172.22 o 
  -9   3 -14       77.28      139.55    101.84 o 
  -7   3 -14      233.61      353.49    133.17 o 
  -5   3 -14      611.17      571.86    108.74 o 
  -3   3 -14      553.72      666.84    154.26 o 
  -1   3 -14     1136.42     1139.66    142.65 o 
   1   3 -14     4341.38     4419.09    296.21 o 
   3   3 -14      789.91      690.47    116.61 o 
   5   3 -14      802.67      887.38    110.23 o 
   7   3 -14      342.50      457.77    197.64 o 
   9   3 -14      142.45       82.21     80.22 o 
  11   3 -14       76.72      -41.75    118.50 o 
 -10   4 -14      219.24       99.69    191.48 o 
  -8   4 -14      265.01      220.74    165.30 o 
  -6   4 -14     1375.55     1187.71    166.06 o 
  -4   4 -14      789.48      882.04    129.28 o 
  -2   4 -14     3277.42     3516.55    271.05 o 
   0   4 -14     5610.96     5359.60    317.78 o 
   2   4 -14     2856.61     3077.47    372.77 o 
   4   4 -14      656.06      544.65     99.45 o 
   6   4 -14      254.51      212.94     89.64 o 
   8   4 -14     1210.15      957.42    193.61 o 
  10   4 -14      202.34      274.49    130.09 o 
  -9   5 -14       99.39       12.15     88.24 o 
  -7   5 -14      529.60      483.27    137.81 o 
  -5   5 -14      834.42      975.09    270.57 o 
  -3   5 -14      302.55      446.09    129.79 o 
  -1   5 -14      235.76      372.79     88.67 o 
   1   5 -14      384.66      408.04     90.62 o 
   3   5 -14      293.71      371.53     82.84 o 
   5   5 -14      581.06      469.03     88.92 o 
   7   5 -14      742.89     1057.09    162.26 o 
   9   5 -14      242.97      279.83    113.08 o 
  11   5 -14       66.47      446.52    228.09 o 
 -10   6 -14       23.75      104.47    137.34 o 
  -8   6 -14       34.91      -27.62     94.35 o 
  -6   6 -14       54.94      212.46    119.28 o 
  -4   6 -14       78.02      187.07    129.88 o 
  -2   6 -14      473.25      390.15     76.32 o 
   0   6 -14       37.35       36.03     41.59 o 
   2   6 -14       29.14      117.75    135.91 o 
   4   6 -14       17.62        9.21     87.78 o 
   6   6 -14       79.38      215.41    221.08 o 
   8   6 -14        7.80      219.58     92.22 o 
  10   6 -14       50.70      202.56    113.29 o 
  -9   7 -14       69.33      115.76    177.27 o 
  -7   7 -14      169.39      395.84    132.72 o 
  -5   7 -14      479.50      584.29     96.73 o 
  -3   7 -14      143.79       73.23     68.46 o 
  -1   7 -14      174.32      376.55     72.20 o 
   1   7 -14     1132.36     1204.01    172.33 o 
   3   7 -14      601.50      880.05    138.34 o 
   5   7 -14     1147.63     1279.76    312.97 o 
   7   7 -14     1060.55     1117.16    183.94 o 
   9   7 -14      298.75      332.88    137.86 o 
  -8   8 -14       92.32      117.94    132.67 o 
  -6   8 -14      572.91      345.35    126.45 o 
  -4   8 -14      316.96      365.60    140.35 o 
  -2   8 -14      510.38      517.79    137.23 o 
   0   8 -14      797.05      674.35    133.18 o 
   2   8 -14      768.63      682.94    159.06 o 
   4   8 -14      608.61      561.38    171.57 o 
   6   8 -14      380.68       98.07    122.02 o 
   8   8 -14      246.38      189.18    115.50 o 
  -7   9 -14       95.08      -85.80     85.80 o 
  -5   9 -14       89.77      249.38    114.32 o 
  -3   9 -14      394.34      588.28    149.71 o 
  -1   9 -14      226.31      467.55    302.53 o 
   1   9 -14     1100.37      911.10    172.69 o 
   3   9 -14      154.54      233.25    103.69 o 
   5   9 -14       91.66      375.32    168.68 o 
   7   9 -14       63.85      -28.43     97.49 o 
  -6  10 -14        6.26       23.53    153.06 o 
  -4  10 -14       14.13      265.35    165.08 o 
  -2  10 -14        2.31      -36.78    105.42 o 
   0  10 -14      137.38      461.69    146.64 o 
   2  10 -14       60.89       77.23     90.47 o 
   4  10 -14       52.91      121.15    101.76 o 
   6  10 -14       28.98       97.52    107.24 o 
  -3  11 -14      170.86      205.85    181.21 o 
  -1  11 -14      129.67      251.62    195.41 o 
   1  11 -14       99.24      -51.53    108.57 o 
   3  11 -14      232.15       32.92    128.34 o 
   5  11 -14      139.56        8.16    140.51 o 
  -2  12 -14       69.34      174.24    141.77 o 
   0  12 -14      206.62      263.00    131.81 o 
   2  12 -14      185.97      548.59    223.69 o 
 -11   1 -13       27.72      -26.10     79.04 o 
  -9   1 -13       68.92      -51.16     96.17 o 
  -7   1 -13      801.50      739.99    254.87 o 
  -5   1 -13      333.95      597.96    108.24 o 
  -3   1 -13      338.91      460.26    167.01 o 
  -1   1 -13      312.30      459.52     87.11 o 
   1   1 -13      980.79     1087.48    103.57 o 
   3   1 -13      343.83      451.73     77.64 o 
   5   1 -13      135.29      153.05    103.15 o 
   7   1 -13      474.05      509.97     72.63 o 
   9   1 -13      597.95      620.02    106.18 o 
  11   1 -13      346.77      321.36    189.89 o 
 -12   2 -13       75.11        3.53    114.03 o 
 -10   2 -13      223.07       96.44    193.70 o 
  -8   2 -13      870.40      688.42    134.72 o 
  -6   2 -13      690.34      792.40    142.32 o 
  -4   2 -13      739.93      540.67    122.08 o 
  -2   2 -13     2413.34     2421.74    198.02 o 
   0   2 -13     3298.89     3632.46    233.51 o 
   2   2 -13     4132.94     3962.12    229.56 o 
   4   2 -13     1226.45     1344.18    178.00 o 
   6   2 -13     1107.78     1090.08     90.64 o 
   8   2 -13     2498.65     2653.13    173.60 o 
  10   2 -13      783.52      926.46    150.85 o 
  12   2 -13      219.18      335.64    215.00 o 
 -11   3 -13       85.42      444.71    194.51 o 
  -9   3 -13      452.82      565.94    178.56 o 
  -7   3 -13      677.09      673.85    143.50 o 
  -5   3 -13     1704.05     1711.72    455.38 o 
  -3   3 -13     1617.52     1625.97    165.20 o 
  -1   3 -13     3080.76     3103.28    222.29 o 
   1   3 -13     2620.65     2642.61    187.50 o 
   3   3 -13     2008.31     1822.30    160.38 o 
   5   3 -13     1329.27     1395.08    128.83 o 
   7   3 -13      877.17      925.46    136.72 o 
   9   3 -13      195.42      292.91    208.93 o 
  11   3 -13       19.91      -62.71     80.61 o 
 -10   4 -13       33.20      158.23    111.87 o 
  -8   4 -13      141.34      139.71    104.13 o 
  -6   4 -13      854.60      614.85    148.63 o 
  -4   4 -13      388.49      393.21    119.78 o 
  -2   4 -13      552.08      492.44    117.61 o 
   0   4 -13      358.71      678.89    105.64 o 
   2   4 -13      537.15      463.86     89.95 o 
   4   4 -13       97.76       70.87     56.93 o 
   6   4 -13      395.68      356.92     71.83 o 
   8   4 -13       75.00      -12.05     38.86 o 
  10   4 -13       14.59      -20.96    116.53 o 
 -11   5 -13       62.98      166.42    328.88 o 
  -9   5 -13      166.89      148.39    128.81 o 
  -7   5 -13       82.21       65.97     96.38 o 
  -5   5 -13       40.28      169.31     89.06 o 
  -3   5 -13      284.05      262.24     90.92 o 
  -1   5 -13      437.95      616.29    102.01 o 
   1   5 -13     2179.64     2308.64    169.50 o 
   3   5 -13      184.82       22.24     73.26 o 
   5   5 -13      180.41      329.51    198.96 o 
   7   5 -13      490.27      514.16    115.88 o 
   9   5 -13      309.24      306.12    161.79 o 
  11   5 -13      179.52      105.49    152.38 o 
 -10   6 -13      217.15      -26.12    145.75 o 
  -8   6 -13      319.49      445.96    168.38 o 
  -6   6 -13     1058.91     1072.03    120.56 o 
  -4   6 -13      203.71      192.15     73.77 o 
  -2   6 -13      286.48      355.09     72.46 o 
   0   6 -13      764.33      850.74     90.88 o 
   2   6 -13     1108.16      868.71     91.98 o 
   4   6 -13     1303.93     1357.82    165.50 o 
   6   6 -13      719.01      756.29    142.46 o 
   8   6 -13     1258.61     1382.09    202.38 o 
  10   6 -13      323.52      515.31    220.99 o 
  -9   7 -13       50.67       77.07    114.71 o 
  -7   7 -13       85.88      147.61    108.82 o 
  -5   7 -13      196.61      212.86     75.48 o 
  -3   7 -13      662.52      607.14    106.71 o 
  -1   7 -13      204.10      404.71     86.89 o 
   1   7 -13     1253.09     1145.67    174.32 o 
   3   7 -13       80.99      -70.05     80.10 o 
   5   7 -13      846.21      747.86    137.28 o 
   7   7 -13     1003.70     1084.23    180.20 o 
   9   7 -13      270.90      408.95    132.82 o 
  -8   8 -13        6.63      -67.04    105.26 o 
  -6   8 -13       98.46       25.15     87.31 o 
  -4   8 -13      117.46      152.81     67.89 o 
  -2   8 -13       41.24       30.53     48.48 o 
   0   8 -13       16.26        7.95     65.25 o 
   2   8 -13       61.31      201.03     80.53 o 
   4   8 -13      130.20      170.59    112.82 o 
   6   8 -13      102.23        9.07     74.93 o 
   8   8 -13       93.49       59.22    100.73 o 
  10   8 -13       26.01       47.44    177.57 o 
  -7   9 -13       10.52      130.79    165.85 o 
  -5   9 -13      143.28      314.55     86.33 o 
  -3   9 -13      391.70      334.11    121.87 o 
  -1   9 -13      328.78      410.33     99.92 o 
   1   9 -13      417.39      412.06    118.41 o 
   3   9 -13      253.36      305.66    271.60 o 
   5   9 -13      129.85      256.08    115.10 o 
   7   9 -13      309.67      145.94    137.12 o 
   9   9 -13      123.62      196.98    332.22 o 
  -6  10 -13      288.20      199.86    158.96 o 
  -4  10 -13      558.41      828.09    157.26 o 
  -2  10 -13      438.27      545.56    139.68 o 
   0  10 -13      362.35      370.43    168.25 o 
   2  10 -13      464.89      262.29    155.06 o 
   4  10 -13      267.27      339.49    136.73 o 
   6  10 -13      271.00       57.19    234.77 o 
   8  10 -13       63.05       25.96    166.19 o 
  -5  11 -13       59.93      111.74    171.37 o 
  -3  11 -13      263.96      224.20    203.28 o 
  -1  11 -13      139.17       55.22    168.93 o 
   1  11 -13      242.11      228.39    150.76 o 
   3  11 -13       43.26       59.99     95.31 o 
   5  11 -13      125.46      188.14    128.80 o 
  -2  12 -13       62.18      389.75    232.29 o 
   0  12 -13       92.51      235.47    247.22 o 
   2  12 -13        3.59       57.15     91.13 o 
   4  12 -13        1.94       10.35     98.25 o 
 -12   0 -12      483.65      305.10    239.56 o 
 -10   0 -12      517.94      581.10    203.11 o 
  -8   0 -12      793.66      950.37    191.82 o 
  -6   0 -12      962.93     1105.22    230.83 o 
  -4   0 -12     2605.10     2551.13    267.11 o 
  -2   0 -12     4532.12     5065.31    412.04 o 
   0   0 -12     3051.31     2778.97    229.12 o 
   2   0 -12     3570.39     3152.43    268.99 o 
   4   0 -12     4769.12     4629.91    398.35 o 
   6   0 -12     3418.23     3468.47    337.01 o 
   8   0 -12     1921.65     1928.28    252.48 o 
  10   0 -12     1374.34     1347.26    267.96 o 
  12   0 -12      547.09      736.30    210.73 o 
 -11   1 -12      128.04      362.21    119.87 o 
  -9   1 -12      261.37      563.10    133.22 o 
  -7   1 -12      285.83      303.80     90.86 o 
  -5   1 -12      800.81     1185.01    495.59 o 
  -3   1 -12      437.90      473.75    130.00 o 
  -1   1 -12     1139.82     1341.82    161.92 o 
   1   1 -12      881.67      944.23     94.43 o 
   3   1 -12     3337.45     3401.42    214.03 o 
   5   1 -12     2394.87     2372.88    116.60 o 
   7   1 -12      656.66      678.73     79.16 o 
   9   1 -12      360.60      114.13    116.36 o 
  11   1 -12       22.29      244.95     93.11 o 
  13   1 -12       19.04        5.99    129.02 o 
 -12   2 -12       17.13       99.35    100.28 o 
 -10   2 -12       19.02      -54.89     94.37 o 
  -8   2 -12       41.38     -107.37    107.37 o 
  -6   2 -12       28.55      170.71    109.51 o 
  -4   2 -12      154.39      384.17     76.93 o 
  -2   2 -12       95.51      -18.40     55.16 o 
   0   2 -12      246.22      301.66     65.02 o 
   2   2 -12      196.61      242.29     55.36 o 
   4   2 -12      292.76      286.96    100.14 o 
   6   2 -12      148.63      378.04     56.42 o 
   8   2 -12       52.46       86.27    206.32 o 
  10   2 -12       35.38       59.21    151.44 o 
  12   2 -12       44.72     -107.04    107.04 o 
 -11   3 -12       89.79      -95.17    144.16 o 
  -9   3 -12      634.77      767.53    144.18 o 
  -7   3 -12     1903.94     1875.83    194.01 o 
  -5   3 -12     1483.23     1530.09    176.14 o 
  -3   3 -12     2166.00     2486.66    184.55 o 
  -1   3 -12     1493.88     1559.64    129.13 o 
   1   3 -12     2223.12     1928.11    146.95 o 
   3   3 -12      789.60     1002.90    100.78 o 
   5   3 -12     2002.36     1997.39     96.50 o 
   7   3 -12      930.27      878.70    108.14 o 
   9   3 -12      288.56      350.06    137.85 o 
  11   3 -12      137.56      -84.71     92.50 o 
 -12   4 -12       55.20      452.50    165.99 o 
 -10   4 -12      149.71       -1.63     85.66 o 
  -8   4 -12      723.84      780.94    227.84 o 
  -6   4 -12     1555.90     1550.60    170.20 o 
  -4   4 -12     3290.87     2856.65    227.64 o 
  -2   4 -12     4032.23     4365.55    279.55 o 
   0   4 -12     2046.40     2092.11    151.28 o 
   2   4 -12     1484.91     1484.40    130.03 o 
   4   4 -12     2205.75     2095.95    153.90 o 
   6   4 -12     1214.27     1215.46     87.98 o 
   8   4 -12      828.49      775.09     83.36 o 
  10   4 -12       57.96      240.08    151.04 o 
 -11   5 -12       87.25      129.67    145.96 o 
  -9   5 -12      396.34      407.33    142.03 o 
  -7   5 -12       72.07      169.38     93.94 o 
  -5   5 -12      269.05      455.47     76.64 o 
  -3   5 -12      611.99      524.37    103.35 o 
  -1   5 -12     3974.43     4107.49    239.53 o 
   1   5 -12     1908.99     1784.11    191.13 o 
   3   5 -12      120.12      148.50    128.38 o 
   5   5 -12      345.78      497.84    132.06 o 
   7   5 -12      192.37      237.67    100.61 o 
   9   5 -12      577.25      396.90    229.12 o 
  11   5 -12      171.15      -18.99    201.49 o 
 -10   6 -12        1.52      448.19    564.46 o 
  -8   6 -12       70.79      -54.63    105.86 o 
  -6   6 -12        4.01      125.22     67.00 o 
  -4   6 -12      855.64      779.67     96.28 o 
  -2   6 -12     1164.33     1391.99    119.95 o 
   0   6 -12       39.17       -4.73     40.00 o 
   2   6 -12       94.85       99.66     38.89 o 
   4   6 -12      119.35      403.23    129.96 o 
   6   6 -12      100.64      330.94     86.86 o 
   8   6 -12       83.07      201.74    122.77 o 
  10   6 -12        7.21       28.83    106.35 o 
  -9   7 -12       88.41       15.70     99.54 o 
  -7   7 -12      139.95       33.46     98.81 o 
  -5   7 -12     1017.43     1143.90    116.38 o 
  -3   7 -12     1023.10      827.07    107.96 o 
  -1   7 -12      392.14      408.76     67.00 o 
   1   7 -12      527.68      466.43    120.89 o 
   3   7 -12      510.37      677.92    150.71 o 
   5   7 -12      353.73      589.32    159.09 o 
   7   7 -12      204.31      413.11    141.68 o 
   9   7 -12      190.00      212.78    156.83 o 
  11   7 -12      153.76        5.30    176.42 o 
 -10   8 -12      103.90      333.84    193.10 o 
  -8   8 -12      129.85      313.74    161.27 o 
  -6   8 -12       89.24       34.17     59.56 o 
  -4   8 -12      782.99      695.72    105.53 o 
  -2   8 -12     1477.94     1478.63    126.29 o 
   0   8 -12     1859.29     1700.33    196.40 o 
   2   8 -12     1316.98     1330.73    179.92 o 
   4   8 -12      310.20      310.55    301.63 o 
   6   8 -12      382.70      260.53    127.57 o 
   8   8 -12      615.01      835.73    175.45 o 
  10   8 -12      229.04      442.07    254.62 o 
  -9   9 -12      127.97      120.66    104.10 o 
  -7   9 -12      402.96      180.37    137.15 o 
  -5   9 -12      209.59      138.02    125.66 o 
  -3   9 -12      533.03      441.37     90.30 o 
  -1   9 -12      160.86      197.80    239.47 o 
   1   9 -12      849.67      916.26    236.61 o 
   3   9 -12      622.65      550.43    137.70 o 
   5   9 -12      594.81      801.32    253.80 o 
   7   9 -12      342.88      290.92    165.87 o 
   9   9 -12      118.32      -43.46    103.94 o 
  -6  10 -12       40.85     -122.43    129.36 o 
  -4  10 -12      142.89      379.48    202.43 o 
  -2  10 -12        7.82      -58.38     93.22 o 
   0  10 -12        5.32        4.38    108.19 o 
   2  10 -12      131.07       87.27    155.84 o 
   4  10 -12      224.01      446.53    142.04 o 
   6  10 -12       93.92      210.41    170.09 o 
   8  10 -12       18.85      139.87    128.56 o 
  -5  11 -12      207.17      -31.14    177.27 o 
  -3  11 -12      229.57      417.85    139.42 o 
  -1  11 -12      273.10      264.93    103.98 o 
   1  11 -12      191.49      272.45    221.89 o 
   3  11 -12      109.36      453.20    378.46 o 
   5  11 -12       76.19       15.31    110.56 o 
   7  11 -12      198.20      271.52    276.82 o 
  -2  12 -12      173.73      275.12    136.52 o 
   0  12 -12      158.19      108.94    110.53 o 
   2  12 -12      297.99       81.53    133.18 o 
   4  12 -12      155.02      216.36    378.16 o 
  -1  13 -12       58.30       -3.25    159.05 o 
   1  13 -12       69.05       -7.34    154.17 o 
 -13   1 -11      170.92      137.55    129.87 o 
 -11   1 -11      314.38      643.56    143.85 o 
  -9   1 -11      238.76      358.26    151.52 o 
  -7   1 -11      256.16      388.95     88.72 o 
  -5   1 -11     1635.49     1795.87    160.33 o 
  -3   1 -11     3928.52     3871.61    237.98 o 
  -1   1 -11     5292.23     5481.17    269.90 o 
   1   1 -11     2079.01     1919.69    145.19 o 
   3   1 -11     2244.36     2186.04    152.67 o 
   5   1 -11     1993.99     1976.00    105.96 o 
   7   1 -11     1148.56      992.63    161.87 o 
   9   1 -11      520.68      394.42    118.58 o 
  11   1 -11      304.67      427.44    127.39 o 
  13   1 -11      201.13      418.20    168.55 o 
 -12   2 -11      131.85      338.11    229.04 o 
 -10   2 -11      551.87      749.14    194.94 o 
  -8   2 -11      416.33      375.19    101.63 o 
  -6   2 -11      891.28      745.13    136.03 o 
  -4   2 -11     2242.78     2297.61    206.79 o 
  -2   2 -11     6863.37     6480.26    348.96 o 
   0   2 -11     3699.31     3563.88    275.32 o 
   2   2 -11     4321.64     4364.40    216.74 o 
   4   2 -11     4529.02     4499.64    152.86 o 
   6   2 -11     2295.57     2372.36    131.91 o 
   8   2 -11     1465.08     1676.83    206.62 o 
  10   2 -11      809.02      576.38    177.79 o 
  12   2 -11      193.19      213.70    174.32 o 
 -11   3 -11       70.93      -87.18     90.60 o 
  -9   3 -11      194.65      186.04     87.73 o 
  -7   3 -11      119.51      313.10    124.14 o 
  -5   3 -11     2077.31     2190.18    178.01 o 
  -3   3 -11      650.60      692.80     98.49 o 
  -1   3 -11     3535.38     3387.90    199.07 o 
   1   3 -11      827.64      716.66     82.96 o 
   3   3 -11      739.62      773.00     89.79 o 
   5   3 -11     2267.17     1989.15    233.59 o 
   7   3 -11     1033.92     1184.86     98.43 o 
   9   3 -11     1114.38     1043.26    427.96 o 
  11   3 -11      293.73      345.60    114.35 o 
  13   3 -11      119.23      309.97    250.25 o 
 -12   4 -11       10.67      216.60    129.05 o 
 -10   4 -11      145.83      -71.12     95.91 o 
  -8   4 -11      314.38      354.29    120.72 o 
  -6   4 -11      366.23      343.64     98.80 o 
  -4   4 -11      218.10       90.29     69.82 o 
  -2   4 -11       11.05      -47.11     47.11 o 
   0   4 -11       65.86       23.24    112.64 o 
   2   4 -11       83.26       95.05     42.82 o 
   4   4 -11       12.53       -5.90     48.94 o 
   6   4 -11      273.06      251.43     49.18 o 
   8   4 -11      266.79      261.19     60.14 o 
  10   4 -11       18.34       38.12     72.11 o 
  12   4 -11       10.10      879.01    269.25 o 
 -11   5 -11       95.06      340.05    133.59 o 
  -9   5 -11      121.30      283.85    178.26 o 
  -7   5 -11       61.60      182.41     80.14 o 
  -5   5 -11      413.90      538.17    166.53 o 
  -3   5 -11     3153.26     3345.32    176.65 o 
  -1   5 -11     2585.65     2528.61    168.80 o 
   1   5 -11     2132.30     2237.72    178.30 o 
   3   5 -11     1045.55      941.90     89.96 o 
   5   5 -11     1511.54     1283.29     87.67 o 
   7   5 -11      479.13      613.21     66.45 o 
   9   5 -11      343.89      523.16    216.63 o 
  11   5 -11       27.64      286.70    177.36 o 
 -10   6 -11      224.09      590.01    218.08 o 
  -8   6 -11      809.50      842.38    173.40 o 
  -6   6 -11      804.35      863.23     91.36 o 
  -4   6 -11     1970.90     1743.17    137.75 o 
  -2   6 -11     1747.00     1568.53    102.10 o 
   0   6 -11      535.38      673.57     65.02 o 
   2   6 -11     1606.46     1705.22     99.89 o 
   4   6 -11     3516.68     3536.12    271.81 o 
   6   6 -11     1634.57     1197.89    215.75 o 
   8   6 -11      702.13      629.86    230.79 o 
  10   6 -11      202.73      674.44    204.14 o 
 -11   7 -11       51.49     -163.41    163.41 o 
  -9   7 -11      197.69      514.95    139.49 o 
  -7   7 -11       43.36        1.30     87.95 o 
  -5   7 -11       35.51       53.79     39.98 o 
  -3   7 -11      160.57      135.01     41.75 o 
  -1   7 -11      885.59      848.46    162.60 o 
   1   7 -11      953.76      986.43    287.17 o 
   3   7 -11      692.82      616.17    182.54 o 
   5   7 -11     1405.01     1414.77    180.50 o 
   7   7 -11      357.42      271.67    118.54 o 
   9   7 -11      197.88      478.86    191.13 o 
  11   7 -11       87.87      323.06    259.32 o 
 -10   8 -11       16.30      -92.14    119.24 o 
  -8   8 -11       34.52       23.27    118.92 o 
  -6   8 -11       77.75       36.64     44.62 o 
  -4   8 -11       61.35      166.59     49.95 o 
  -2   8 -11      239.74      287.28     64.34 o 
   0   8 -11      348.23      297.40     96.07 o 
   2   8 -11      170.28       12.66     97.02 o 
   4   8 -11       80.23       41.89     69.69 o 
   6   8 -11      118.90      502.97    116.82 o 
  10   8 -11       24.45      209.61    177.87 o 
  -9   9 -11       82.58      242.92    148.42 o 
  -7   9 -11      238.84      454.04    145.31 o 
  -5   9 -11      317.52      232.24     65.39 o 
  -3   9 -11      489.79      482.00     88.24 o 
  -1   9 -11      290.34      314.05    119.03 o 
   1   9 -11     1713.90     1601.43    189.58 o 
   3   9 -11     1173.00      911.25    156.05 o 
   5   9 -11      387.30      797.79    271.99 o 
   7   9 -11      262.24      238.84    225.53 o 
   9   9 -11      169.12      179.16    181.38 o 
  -8  10 -11      186.49      260.86    146.73 o 
  -6  10 -11      367.92      246.10     96.10 o 
  -4  10 -11     1051.47      728.35    160.36 o 
  -2  10 -11      801.94      783.28    145.26 o 
   0  10 -11      636.61      774.67    229.68 o 
   2  10 -11     1112.38     1231.83    172.13 o 
   4  10 -11      574.62      565.08    155.97 o 
   6  10 -11      663.46      598.21    179.69 o 
   8  10 -11      513.92      926.06    191.98 o 
  -5  11 -11      114.23      199.09    168.29 o 
  -3  11 -11      378.16      455.59    135.30 o 
  -1  11 -11      120.47       -5.05     89.99 o 
   1  11 -11      267.41      213.01    119.60 o 
   3  11 -11      130.60      -79.95     92.74 o 
   5  11 -11       33.82       20.14    108.69 o 
   7  11 -11       79.11      108.40    130.16 o 
  -4  12 -11       58.71       94.97    152.89 o 
  -2  12 -11       23.80      229.63    168.38 o 
   0  12 -11       12.70      106.23    107.16 o 
   2  12 -11       23.53      179.21    251.37 o 
   4  12 -11       33.41      -88.49    110.25 o 
   6  12 -11        3.35       20.66    117.48 o 
  -3  13 -11       15.92        0.09    130.22 o 
  -1  13 -11       57.76     -195.07    195.07 o 
   1  13 -11       34.84      294.22    518.05 o 
   3  13 -11      198.26      -59.58    115.26 o 
 -12   0 -10      177.28      357.46    203.71 o 
 -10   0 -10      599.13      549.96    179.07 o 
  -8   0 -10      121.76       76.15    110.45 o 
  -6   0 -10     1910.24     1849.31    232.29 o 
  -4   0 -10     1466.89     1280.44    168.46 o 
  -2   0 -10     2650.27     2593.91    213.38 o 
   0   0 -10     2384.25     2172.80    193.53 o 
   2   0 -10     1325.74     1238.35    130.22 o 
   4   0 -10     2507.41     2416.64    222.53 o 
   8   0 -10      341.97      490.67    117.90 o 
  10   0 -10     1274.50     1528.73    234.00 o 
  12   0 -10      259.14     -122.26    122.26 o 
 -13   1 -10       32.85      103.99    128.93 o 
 -11   1 -10      462.37      677.72    262.53 o 
  -9   1 -10      557.50      729.75    124.67 o 
  -7   1 -10      558.71      525.91    116.10 o 
  -5   1 -10     1287.14     1087.24    120.74 o 
  -3   1 -10     1216.14     1023.52    109.96 o 
  -1   1 -10     4496.58     4433.59    238.15 o 
   1   1 -10     2146.11     1984.08    117.79 o 
   3   1 -10     3649.70     3756.10    269.42 o 
   5   1 -10      517.76      556.00     53.69 o 
   7   1 -10     2191.04     2323.98    238.70 o 
   9   1 -10      684.19      661.95    142.11 o 
  11   1 -10      440.04      782.21    104.97 o 
  13   1 -10      132.47        9.72    143.83 o 
 -12   2 -10        9.19      -88.17    112.59 o 
 -10   2 -10       69.46      -82.55     82.55 o 
  -8   2 -10      930.38      737.88    134.24 o 
  -6   2 -10      243.29      348.90     88.59 o 
  -4   2 -10      121.41      176.80    164.48 o 
  -2   2 -10      937.14     1058.37    101.82 o 
   0   2 -10       96.89       94.48     88.55 o 
   2   2 -10     2697.84     2859.45    153.30 o 
   4   2 -10      631.77      558.47     55.00 o 
   6   2 -10      196.44      136.88     46.37 o 
   8   2 -10      379.26      548.59    124.14 o 
  10   2 -10        1.97      -71.01     71.01 o 
  12   2 -10       31.26       -5.14     80.21 o 
 -13   3 -10       16.56       80.25    142.11 o 
 -11   3 -10      139.49       20.37     85.95 o 
  -9   3 -10      513.25      528.35    113.76 o 
  -7   3 -10      841.25      721.93    133.30 o 
  -5   3 -10     1718.77     1938.38    164.62 o 
  -3   3 -10     3005.76     3023.32    197.17 o 
  -1   3 -10     1232.21     1288.23     97.94 o 
   1   3 -10      553.35      570.09     73.75 o 
   3   3 -10     3224.36     3090.83    115.81 o 
   5   3 -10     3074.25     2799.36    120.12 o 
   7   3 -10     1672.65     1539.85    170.60 o 
   9   3 -10     1732.74     1642.03    166.03 o 
  11   3 -10      647.11      652.06    142.89 o 
  13   3 -10      187.36       94.28    120.92 o 
 -12   4 -10      271.52      196.93    166.49 o 
 -10   4 -10      673.19      826.44    164.07 o 
  -8   4 -10      671.01      619.75    123.26 o 
  -6   4 -10      148.55      142.85     52.13 o 
  -4   4 -10     3107.49     3296.58    232.25 o 
  -2   4 -10     6870.17     6998.73    334.54 o 
   0   4 -10     5467.73     5444.77    255.29 o 
   2   4 -10     5693.59     5880.32    248.80 o 
   4   4 -10     1623.10     1447.38     67.90 o 
   6   4 -10     1026.02      923.85     76.00 o 
   8   4 -10     2081.45     1901.09    161.50 o 
  10   4 -10     1219.02     1374.25    151.74 o 
  12   4 -10      410.23      628.96    168.77 o 
 -11   5 -10      227.75      266.47    191.95 o 
  -9   5 -10      782.55      879.29    257.35 o 
  -7   5 -10      843.28      874.23    130.74 o 
  -5   5 -10     2963.44     2756.27    153.21 o 
  -3   5 -10      475.34      500.13     46.38 o 
  -1   5 -10     1296.39     1339.67    105.50 o 
   1   5 -10      230.76      199.84     63.91 o 
   3   5 -10     3050.83     2835.35    126.39 o 
   5   5 -10     4359.45     4106.98    179.46 o 
   7   5 -10      251.75      269.27    143.30 o 
   9   5 -10       27.66       49.79     87.18 o 
  11   5 -10      175.48      186.23    248.67 o 
 -12   6 -10        7.04      -10.27    150.92 o 
 -10   6 -10        5.72      136.55    141.85 o 
  -8   6 -10      132.92      200.45    137.23 o 
  -6   6 -10       84.49      116.27     94.27 o 
  -4   6 -10      352.74      418.49     71.17 o 
  -2   6 -10      581.35      446.54     42.32 o 
   0   6 -10       53.39        5.12     16.66 o 
   2   6 -10      202.67      228.51     44.19 o 
   4   6 -10       36.96       75.85     36.60 o 
   6   6 -10      870.02      844.01     97.24 o 
   8   6 -10       41.65       74.09    135.18 o 
  10   6 -10       20.93      105.32    271.73 o 
  12   6 -10       16.36      356.43    154.77 o 
 -11   7 -10       80.18      201.81    133.55 o 
  -9   7 -10      133.58      -58.78     88.45 o 
  -7   7 -10      141.95      197.19     88.06 o 
  -5   7 -10       21.71       41.73     40.29 o 
  -3   7 -10      114.09      153.39     53.32 o 
  -1   7 -10       96.11      185.21     35.64 o 
   1   7 -10      790.86      523.50     79.89 o 
   3   7 -10      400.65      405.93     76.90 o 
   5   7 -10      593.89      499.27    125.87 o 
   7   7 -10      284.21      346.08    110.58 o 
   9   7 -10      517.43      593.53    260.69 o 
  11   7 -10       94.80      647.07    246.83 o 
 -10   8 -10      122.35      364.13    257.57 o 
  -8   8 -10      460.94      616.34    122.72 o 
  -6   8 -10      185.41      114.91     72.13 o 
  -4   8 -10     1927.64     1887.38    115.04 o 
  -2   8 -10      805.97      821.69     71.18 o 
   0   8 -10      356.10      425.16     59.77 o 
   2   8 -10     1733.24     1938.58    190.27 o 
   4   8 -10     1426.74     1420.06    186.91 o 
   6   8 -10      749.81      697.55    100.70 o 
   8   8 -10      570.92      985.79    259.84 o 
  -9   9 -10        9.81       61.93     77.57 o 
  -7   9 -10       83.13      -57.36     83.55 o 
  -5   9 -10      157.68      133.76     96.67 o 
  -3   9 -10      505.82      639.72     69.71 o 
  -1   9 -10      322.07      292.09     95.91 o 
   1   9 -10      185.52      414.37    100.67 o 
   3   9 -10      560.95      419.54    132.49 o 
   5   9 -10      378.74      415.32    122.56 o 
   7   9 -10      296.90      231.02    412.21 o 
   9   9 -10      138.77      189.34    240.33 o 
  -8  10 -10       37.60      230.49    134.15 o 
  -6  10 -10        8.53      186.08    206.96 o 
  -4  10 -10        1.32      -10.06     65.43 o 
  -2  10 -10       10.50       35.97     48.01 o 
   0  10 -10       10.55       -5.91     73.50 o 
   2  10 -10       45.70      297.09     96.43 o 
   4  10 -10       90.70       32.81    192.59 o 
   6  10 -10       22.56       63.56     92.11 o 
   8  10 -10       45.26       68.00    122.06 o 
  -5  11 -10      176.00      -62.95     79.34 o 
  -3  11 -10      480.24      428.68    125.51 o 
  -1  11 -10      165.13      157.66     90.97 o 
   1  11 -10      409.83      155.31    320.67 o 
   3  11 -10      398.21      415.27    311.51 o 
   5  11 -10      124.64       59.88     97.51 o 
   7  11 -10      116.96      458.40    220.91 o 
  -4  12 -10      334.82      319.38    155.03 o 
  -2  12 -10      325.52      294.68    127.95 o 
   0  12 -10      211.09      341.28    287.17 o 
   2  12 -10      435.12      818.48    163.41 o 
   4  12 -10      415.73      491.69    213.68 o 
   6  12 -10      182.06      486.78    375.55 o 
  -3  13 -10      160.23      287.73    173.59 o 
  -1  13 -10       50.77      180.35    151.09 o 
   1  13 -10       57.06      108.30    117.65 o 
   3  13 -10      107.79      188.22    170.30 o 
 -13   1  -9       69.36       71.16    108.36 o 
 -11   1  -9      292.75      493.26    126.12 o 
  -9   1  -9      282.49      604.65    132.78 o 
  -7   1  -9      316.73      355.53     80.21 o 
  -5   1  -9      986.65      868.63    106.14 o 
  -3   1  -9     3937.84     4499.22   1183.25 o 
  -1   1  -9     2799.57     2638.22    211.07 o 
   1   1  -9      844.52      938.60    110.28 o 
   3   1  -9     3036.32     3213.94    153.56 o 
   5   1  -9       52.51      189.08     56.21 o 
   7   1  -9      567.16      257.53    125.08 o 
   9   1  -9       25.54      186.26     80.00 o 
  11   1  -9      498.45      516.57    108.76 o 
  13   1  -9       83.29       17.58    218.94 o 
 -12   2  -9      179.25      154.60    190.88 o 
 -10   2  -9     1575.78     1338.01    208.85 o 
  -8   2  -9     1615.09     1502.40    173.11 o 
  -6   2  -9     5927.84     5582.99    328.41 o 
  -4   2  -9     5297.21     5094.46    271.69 o 
  -2   2  -9     2201.51     2220.75    142.46 o 
   0   2  -9     1680.07     1474.37    167.05 o 
   2   2  -9    10520.07    11168.90    398.47 o 
   4   2  -9    11959.79    11766.12    368.59 o 
   6   2  -9     4482.17     4440.83    302.96 o 
   8   2  -9     1069.67     1141.76    162.47 o 
  10   2  -9     1562.42     1486.65    186.98 o 
  12   2  -9      388.45      519.28    125.75 o 
 -13   3  -9       33.46      -51.84    131.76 o 
 -11   3  -9      204.60      385.00    107.46 o 
  -9   3  -9      173.18      374.68     98.82 o 
  -7   3  -9     1320.54     1219.91    154.55 o 
  -5   3  -9     1232.18     1327.53    125.85 o 
  -3   3  -9     4922.33     5085.14    261.88 o 
  -1   3  -9     5267.98     5332.82    235.85 o 
   1   3  -9     2011.69     2676.22    475.44 o 
   3   3  -9     4624.90     4674.43    132.68 o 
   5   3  -9     1567.06     1597.74     90.10 o 
   7   3  -9      920.60      643.99    125.34 o 
   9   3  -9      184.22      331.30     73.70 o 
  11   3  -9      413.29      582.01    195.71 o 
  13   3  -9      133.24      296.27    239.17 o 
 -12   4  -9       11.54     -127.14    177.44 o 
 -10   4  -9       37.75      -10.97     83.58 o 
  -8   4  -9       69.32      106.39    105.23 o 
  -6   4  -9       78.91       77.36     92.00 o 
  -4   4  -9      216.37      230.88     62.31 o 
  -2   4  -9      625.26      702.15     90.99 o 
   0   4  -9      547.07      604.89     61.36 o 
   2   4  -9      485.34      469.80     47.45 o 
   4   4  -9     1136.54     1199.57     62.35 o 
   6   4  -9      411.58      373.66     62.58 o 
   8   4  -9       48.09       55.95     97.88 o 
  10   4  -9      343.26      329.73    111.29 o 
  12   4  -9       10.75      119.61     84.61 o 
 -11   5  -9      237.21      157.17    162.99 o 
  -9   5  -9      596.93      462.48    133.35 o 
  -7   5  -9      495.55      697.62    118.20 o 
  -5   5  -9     1366.99     1347.46     82.75 o 
  -3   5  -9     1726.44     1758.54     84.71 o 
  -1   5  -9     3079.15     3085.25    100.00 o 
   1   5  -9     3141.48     2838.59    157.38 o 
   3   5  -9     3645.82     3663.51    137.16 o 
   5   5  -9     2573.64     2235.03    269.81 o 
   7   5  -9      291.36      228.27     49.20 o 
   9   5  -9      612.25      451.59    130.03 o 
  11   5  -9      276.71      190.28    160.50 o 
 -12   6  -9      129.26      589.32    221.76 o 
 -10   6  -9      144.12      413.99    114.45 o 
  -8   6  -9      592.86      546.62    182.62 o 
  -6   6  -9      244.73      263.10     85.28 o 
  -4   6  -9     6620.89     6840.49    235.74 o 
  -2   6  -9     4628.23     4483.39    156.25 o 
   0   6  -9      759.79      800.89     94.90 o 
   2   6  -9     1565.88     1412.07     97.59 o 
   4   6  -9     1824.13     1797.92    112.81 o 
   6   6  -9      523.68      599.06     94.24 o 
   8   6  -9      379.91      460.56     91.96 o 
  10   6  -9      233.88      258.75    101.22 o 
  12   6  -9      171.98      198.46    190.75 o 
 -11   7  -9      198.33       18.48    153.92 o 
  -9   7  -9      267.95      192.78    229.98 o 
  -7   7  -9      220.76      317.72    136.84 o 
  -5   7  -9      944.80      905.87     90.00 o 
  -3   7  -9     1663.20     1897.59     98.25 o 
  -1   7  -9     2213.78     2123.56     90.64 o 
   1   7  -9      236.60      426.73    131.09 o 
   3   7  -9      520.08      502.50     56.88 o 
   5   7  -9      481.86      568.42     76.01 o 
   7   7  -9      197.91      308.61    232.16 o 
   9   7  -9      327.35      262.78    154.17 o 
  11   7  -9      224.49      146.99    114.83 o 
 -10   8  -9        8.15      118.45    281.91 o 
  -8   8  -9       55.43       39.45    105.40 o 
  -6   8  -9      130.48      296.35     66.54 o 
  -4   8  -9      379.22      406.25     80.35 o 
  -2   8  -9       60.65       77.83     54.11 o 
   0   8  -9      414.58      513.93    108.40 o 
   2   8  -9      185.95      262.71     52.99 o 
   4   8  -9      407.74      564.24    110.29 o 
   6   8  -9      153.06      326.29     77.09 o 
   8   8  -9       47.61      -63.93     63.93 o 
  10   8  -9       58.23      227.07    174.54 o 
  -9   9  -9       63.97      -71.50     71.50 o 
  -7   9  -9      491.09      442.79    107.34 o 
  -5   9  -9      556.53      576.33     90.75 o 
  -3   9  -9      779.64      835.82     94.62 o 
  -1   9  -9      217.02      290.72     64.40 o 
   1   9  -9      281.98      281.24     60.82 o 
   3   9  -9      517.10      644.25    100.24 o 
   5   9  -9      477.30      555.15     91.19 o 
   7   9  -9      280.35      400.16    304.88 o 
   9   9  -9      363.06      722.87    241.27 o 
  -8  10  -9      278.55      211.32    135.06 o 
  -6  10  -9      273.19      408.17     90.29 o 
  -4  10  -9      617.27      796.02     89.51 o 
  -2  10  -9      601.28      630.00     90.52 o 
   0  10  -9      856.54      796.50     95.76 o 
   2  10  -9     1110.18     1053.19    155.96 o 
   4  10  -9      956.64      825.99    172.16 o 
   6  10  -9      471.28      478.63    159.61 o 
   8  10  -9      258.39      -55.27    113.36 o 
  -5  11  -9      138.66      222.47     94.43 o 
  -3  11  -9      335.16      394.32     92.93 o 
  -1  11  -9      520.44      429.69     95.33 o 
   1  11  -9      438.43      519.29    133.05 o 
   3  11  -9      468.74      409.72    156.27 o 
   5  11  -9      229.57      195.87    114.39 o 
   7  11  -9      387.73      352.07    145.24 o 
  -4  12  -9       18.15      123.63    142.97 o 
  -2  12  -9       60.43      -10.88     75.28 o 
   0  12  -9        0.49      478.57    169.27 o 
   2  12  -9       69.83       30.15    190.83 o 
   4  12  -9       22.08      -79.57    143.14 o 
   6  12  -9      121.86      557.94    338.76 o 
  -3  13  -9      236.30      223.22    182.06 o 
  -1  13  -9      111.98      105.41    173.42 o 
   1  13  -9      124.98       68.66    194.09 o 
   3  13  -9      208.03      306.87    243.58 o 
   5  13  -9       63.65       37.19    103.99 o 
   0  14  -9       58.63       69.47    184.46 o 
   2  14  -9       70.55      570.24    191.73 o 
 -12   0  -8      147.32       63.14    152.98 o 
 -10   0  -8      995.72     1136.54    225.96 o 
  -8   0  -8      205.76      175.73    127.91 o 
  -6   0  -8     1529.20     1396.37    171.54 o 
  -4   0  -8     4210.07     4146.43    319.30 o 
  -2   0  -8    12841.40    12219.91    638.94 o 
   0   0  -8    12370.09    12039.21    569.30 o 
   2   0  -8     2552.69     2494.50    175.73 o 
   8   0  -8      436.46      500.17    161.27 o 
  10   0  -8     1371.65     1286.43    230.92 o 
  12   0  -8      439.77      638.77    236.14 o 
  14   0  -8      390.64      468.59    282.51 o 
 -13   1  -8       45.38      566.70    138.08 o 
 -11   1  -8      147.63      253.08    327.34 o 
  -9   1  -8      300.83      601.36    149.00 o 
  -7   1  -8     1882.85     1669.60    156.98 o 
  -5   1  -8     2100.60     2006.34    148.67 o 
  -3   1  -8     6679.92     6851.74    289.81 o 
  -1   1  -8     1156.43     1066.93     75.33 o 
   1   1  -8     2392.96     2354.83    148.95 o 
   3   1  -8     5073.39     5376.60    267.02 o 
   5   1  -8     1683.49     1577.50    134.50 o 
   7   1  -8     3195.32     3341.76    269.50 o 
   9   1  -8       50.36      -63.57     77.94 o 
  11   1  -8      753.48      732.17    103.17 o 
  13   1  -8      190.56       46.06    166.70 o 
 -12   2  -8      137.18       20.12     95.43 o 
 -10   2  -8      274.83      374.62    109.95 o 
  -8   2  -8      191.62      294.92     85.41 o 
  -6   2  -8       76.26      247.39     71.69 o 
  -4   2  -8      851.44      939.86     92.33 o 
  -2   2  -8      240.78      248.00     47.75 o 
   0   2  -8     1962.42     2049.62    114.21 o 
   2   2  -8     2979.24     3050.41    119.85 o 
   4   2  -8     2555.80     2389.51    104.70 o 
   6   2  -8     1006.84     1281.64    122.77 o 
   8   2  -8      298.76      545.25    106.09 o 
  10   2  -8       63.24       57.52     59.33 o 
  12   2  -8       13.86       94.74    110.15 o 
  14   2  -8       10.42     -113.89    113.89 o 
 -13   3  -8       34.84      343.11    395.53 o 
 -11   3  -8      294.23      301.66    128.93 o 
  -9   3  -8      636.99      725.19    132.96 o 
  -7   3  -8      333.17      296.89     88.21 o 
  -5   3  -8     2020.79     2083.29    148.35 o 
  -3   3  -8     2589.57     2444.44    144.10 o 
  -1   3  -8     1701.11     1592.44    108.51 o 
   1   3  -8     2900.35     2973.97    131.44 o 
   3   3  -8     8045.93     8019.46    191.71 o 
   5   3  -8     3608.35     3483.96    149.92 o 
   7   3  -8      919.61      845.79     92.39 o 
   9   3  -8      743.04      603.58     99.85 o 
  11   3  -8      481.51      538.06    151.31 o 
  13   3  -8       51.41      166.84    290.55 o 
 -12   4  -8      175.77      622.75    140.18 o 
 -10   4  -8      524.45      832.44    141.71 o 
  -8   4  -8      740.02      752.14    279.21 o 
  -6   4  -8     1651.44     1402.31    111.65 o 
  -4   4  -8     7635.20     7504.10    221.89 o 
  -2   4  -8     5455.32     5428.87    222.66 o 
   0   4  -8     3020.66     3169.48     84.60 o 
   2   4  -8    17863.38    17307.10    376.80 o 
   4   4  -8    15298.94    15159.41    382.55 o 
   6   4  -8     3515.01     3916.47    213.21 o 
   8   4  -8     1289.25     1347.43    129.64 o 
  10   4  -8     1683.77     1869.87    201.66 o 
  12   4  -8      466.90      450.54    199.43 o 
 -13   5  -8       31.35      173.31    112.80 o 
 -11   5  -8      146.17      803.55    276.52 o 
  -9   5  -8      333.43      116.69    110.99 o 
  -7   5  -8      775.30      609.05    122.68 o 
  -5   5  -8     1066.18      934.64     67.47 o 
  -3   5  -8     3766.89     3574.56    131.01 o 
  -1   5  -8     3255.72     3251.70    100.20 o 
   1   5  -8     1935.23     1699.80     55.79 o 
   3   5  -8     3942.90     4038.98    110.02 o 
   5   5  -8     3396.37     3303.76    125.61 o 
   7   5  -8     1682.95     1867.18    255.47 o 
   9   5  -8     1556.46     1835.54    181.02 o 
  11   5  -8      384.65      378.27    158.83 o 
  13   5  -8       13.57        6.84    147.24 o 
 -12   6  -8       19.81     -104.16    115.45 o 
 -10   6  -8      218.21      342.52    110.82 o 
  -8   6  -8       10.89      110.46     85.00 o 
  -6   6  -8       52.15      204.69     50.28 o 
  -4   6  -8       29.51       -9.59     36.66 o 
  -2   6  -8      287.53      321.73     41.85 o 
   0   6  -8      249.17      308.48     41.90 o 
   2   6  -8       63.96       17.95     25.78 o 
   4   6  -8      415.79      360.28    106.98 o 
   6   6  -8      361.96      483.06     87.53 o 
   8   6  -8      404.71      402.15     87.44 o 
  10   6  -8       23.59       52.41     91.09 o 
  12   6  -8       41.86      121.30    256.76 o 
 -11   7  -8       82.47      176.65    135.97 o 
  -9   7  -8      248.44      412.45    127.47 o 
  -7   7  -8      485.80      560.57     98.79 o 
  -5   7  -8     1222.00     1125.91     82.76 o 
  -3   7  -8     2078.96     2093.05    105.55 o 
  -1   7  -8      722.28      569.36     45.89 o 
   1   7  -8       55.31      -15.44     43.13 o 
   3   7  -8      814.33      869.09     99.18 o 
   5   7  -8     1735.94     1913.80    159.12 o 
   7   7  -8       38.62      102.54     55.54 o 
   9   7  -8      352.28      437.55    119.19 o 
  11   7  -8       91.10       56.47    109.17 o 
 -10   8  -8      237.48      238.08    148.90 o 
  -8   8  -8      854.31      789.24    131.09 o 
  -6   8  -8       85.49       95.60     65.88 o 
  -4   8  -8      952.97      958.10     73.80 o 
  -2   8  -8      871.35      858.73     66.25 o 
   0   8  -8     1604.50     1566.40    103.94 o 
   2   8  -8     2072.44     2039.44    121.89 o 
   4   8  -8     1034.20     1081.58    103.90 o 
   6   8  -8      188.72      137.77    127.14 o 
   8   8  -8      767.61      768.67    143.95 o 
  10   8  -8      647.58      159.44    141.43 o 
  -9   9  -8       72.84      109.97    120.58 o 
  -7   9  -8      146.87      249.79     76.87 o 
  -5   9  -8      937.33      862.44     96.89 o 
  -3   9  -8      560.46      556.64     60.02 o 
  -1   9  -8      441.61      523.89     76.88 o 
   1   9  -8      192.83      110.51     80.41 o 
   3   9  -8     1123.13     1161.43    127.61 o 
   5   9  -8      775.80      821.52    104.06 o 
   7   9  -8      268.26      367.70    100.99 o 
   9   9  -8       78.64      -36.58     72.15 o 
  11   9  -8      194.49       31.83    215.77 o 
  -8  10  -8       35.48       50.42     81.18 o 
  -6  10  -8       39.13      -10.18     46.28 o 
  -4  10  -8       64.13      150.91     73.99 o 
  -2  10  -8       69.70      111.72    116.29 o 
   0  10  -8       19.42      -52.32     52.32 o 
   2  10  -8       78.50      105.60     78.63 o 
   4  10  -8        5.35      188.20     65.63 o 
   6  10  -8       53.53       45.23     63.59 o 
   8  10  -8       76.25       26.90     83.17 o 
  10  10  -8        9.56      172.05    246.40 o 
  -7  11  -8      247.21      498.36    128.87 o 
  -5  11  -8       63.05      235.44    147.67 o 
  -3  11  -8      238.89      218.25    128.94 o 
  -1  11  -8      833.86      769.23    112.19 o 
   1  11  -8      935.42      904.28    179.21 o 
   3  11  -8      977.82      722.00    112.89 o 
   5  11  -8      223.21      162.56     81.09 o 
   7  11  -8      266.08      298.19    130.88 o 
   9  11  -8      230.85      566.90    254.27 o 
  -6  12  -8      242.79      631.32    240.76 o 
  -4  12  -8      546.19      673.41    155.00 o 
  -2  12  -8      634.42      561.52    107.34 o 
   0  12  -8      405.57      337.22     92.78 o 
   2  12  -8      328.95      265.67     86.76 o 
   4  12  -8      510.21      586.76    189.25 o 
   6  12  -8      171.80      418.30    163.03 o 
  -3  13  -8      217.12      237.68    177.27 o 
  -1  13  -8      350.17      926.49    277.97 o 
   1  13  -8      244.68      133.55    147.67 o 
   3  13  -8       61.42      161.99    113.82 o 
   5  13  -8        1.00      -24.92    141.50 o 
  -2  14  -8       15.92       72.30    155.20 o 
   0  14  -8       72.01       47.40    131.24 o 
   2  14  -8      112.97      -46.54    220.05 o 
 -13   1  -7       44.00      -36.17    112.40 o 
 -11   1  -7      885.51     1005.40    178.32 o 
  -9   1  -7     2105.42     2091.49    207.97 o 
  -7   1  -7     1995.79     2069.87    175.66 o 
  -5   1  -7      692.70      681.73     82.87 o 
  -3   1  -7     6315.98     6583.63    263.73 o 
  -1   1  -7     2305.04     2099.25    117.68 o 
   1   1  -7     3048.34     2955.56    121.89 o 
   3   1  -7     7269.37     7607.43    412.60 o 
   5   1  -7     2576.02     2498.35    169.40 o 
   7   1  -7     2113.77     2335.27    226.38 o 
   9   1  -7      119.85      222.02     82.31 o 
  11   1  -7      817.46      757.79    103.02 o 
  13   1  -7      209.46      107.80     97.21 o 
 -14   2  -7       76.42      147.56    129.95 o 
 -12   2  -7       45.72      107.39    118.80 o 
 -10   2  -7      902.35     1041.15    167.37 o 
  -8   2  -7     1773.93     1603.46    175.52 o 
  -6   2  -7      932.69      882.42    101.67 o 
  -4   2  -7     5554.60     5375.09    245.25 o 
  -2   2  -7     5606.66     5870.46    228.74 o 
   0   2  -7     1950.30     1752.79     90.75 o 
   2   2  -7     1202.72     1174.77     83.29 o 
   4   2  -7     3464.95     3358.70    181.64 o 
   6   2  -7     5226.80     5098.42    315.28 o 
   8   2  -7     2476.77     2902.39    202.43 o 
  10   2  -7     1896.51     1923.52    183.98 o 
  12   2  -7      228.97      460.19    117.17 o 
  14   2  -7       81.61       77.86    130.26 o 
 -13   3  -7      240.04      274.47    140.52 o 
 -11   3  -7      408.76      455.52    127.40 o 
  -9   3  -7      300.66      303.06    105.44 o 
  -7   3  -7     1008.69      928.40    119.54 o 
  -5   3  -7      236.80      340.32    100.27 o 
  -3   3  -7    12275.43    11917.32    339.27 o 
  -1   3  -7     3617.18     3749.02    100.36 o 
   1   3  -7     6464.07     7013.67    240.49 o 
   3   3  -7     3394.07     3432.89    109.40 o 
   5   3  -7     3008.19     2903.29    190.88 o 
   7   3  -7     1729.52     1849.97    141.68 o 
   9   3  -7      762.84      731.45    108.11 o 
  11   3  -7      668.72      765.85    117.41 o 
  13   3  -7      277.59      402.33    272.58 o 
 -12   4  -7       60.72      166.91    102.09 o 
 -10   4  -7       89.90      249.75    135.22 o 
  -8   4  -7      159.00       83.39     65.20 o 
  -6   4  -7      278.04      197.30     33.57 o 
  -4   4  -7      184.75      163.10     29.40 o 
  -2   4  -7     1281.06     1315.18     55.81 o 
   0   4  -7      925.12      910.11     70.45 o 
   2   4  -7     1430.01     1433.11     46.97 o 
   4   4  -7     2012.49     1869.59     73.25 o 
   6   4  -7      492.77      708.97     79.95 o 
   8   4  -7      677.01      567.61    219.07 o 
  10   4  -7       40.28      -39.19     71.70 o 
  12   4  -7       45.76      317.24    141.94 o 
 -13   5  -7       91.73      263.17    136.21 o 
 -11   5  -7       87.31      347.28    158.45 o 
  -9   5  -7      465.94      691.78    141.78 o 
  -7   5  -7      128.56      284.74     88.31 o 
  -5   5  -7     1297.12     1338.73     78.49 o 
  -3   5  -7     2183.92     2027.40     90.38 o 
  -1   5  -7     4350.19     4526.83    125.16 o 
   1   5  -7     2371.01     2278.31     77.23 o 
   3   5  -7      949.36      908.47     64.42 o 
   5   5  -7     1951.48     1820.57     79.96 o 
   7   5  -7      358.31      325.41     82.56 o 
   9   5  -7     1751.02     1745.81    192.26 o 
  11   5  -7      320.46      453.96    109.86 o 
  13   5  -7       90.24      -38.59    151.95 o 
 -12   6  -7      396.72      -14.03     95.93 o 
 -10   6  -7      747.59      893.63    153.79 o 
  -8   6  -7     1414.79     1309.91    135.97 o 
  -6   6  -7     1631.85     1598.30     94.77 o 
  -4   6  -7     3072.99     2899.74    131.77 o 
  -2   6  -7     2433.09     2309.60     95.74 o 
   0   6  -7     1793.67     1890.70     65.89 o 
   2   6  -7     2415.13     2416.48    110.42 o 
   4   6  -7     4005.06     3925.00    208.66 o 
   6   6  -7      826.83      862.04    114.39 o 
   8   6  -7      889.40      948.13    130.17 o 
  10   6  -7      490.27      622.92    250.60 o 
  12   6  -7      384.33       58.54    124.59 o 
 -11   7  -7      125.67        5.89    120.73 o 
  -9   7  -7      284.78      298.70     92.11 o 
  -7   7  -7      508.63      426.00    137.55 o 
  -5   7  -7      755.17      800.03     92.75 o 
  -3   7  -7     1073.51     1102.01     74.25 o 
  -1   7  -7      750.57      732.15     48.73 o 
   1   7  -7     1885.87     2021.34    108.56 o 
   3   7  -7     1102.48      854.64     77.88 o 
   5   7  -7      214.12      165.04    104.64 o 
   7   7  -7        7.19        0.43     89.11 o 
   9   7  -7      139.86      336.23     89.79 o 
  11   7  -7      352.23      148.34    195.88 o 
 -10   8  -7       33.60        3.32     58.72 o 
  -8   8  -7      161.31      269.42    116.32 o 
  -6   8  -7      286.07      343.14     97.11 o 
  -4   8  -7      284.33      310.01     55.77 o 
  -2   8  -7      386.64      313.14     52.97 o 
   0   8  -7      134.12      155.75     46.02 o 
   2   8  -7        5.95      -37.01     37.01 o 
   4   8  -7      197.55      184.32     49.92 o 
   6   8  -7      204.55      142.44     90.82 o 
   8   8  -7      126.54       62.26     77.68 o 
  10   8  -7       59.40      283.94    105.77 o 
 -11   9  -7       58.02      115.26    111.10 o 
  -9   9  -7       57.25      168.74    134.07 o 
  -7   9  -7      304.72      260.51    111.58 o 
  -5   9  -7      219.66      191.62     63.23 o 
  -3   9  -7      857.00      890.40     78.37 o 
  -1   9  -7     1723.86     1748.22    127.76 o 
   1   9  -7      578.47      517.57     71.81 o 
   3   9  -7     1160.18     1276.22    183.73 o 
   5   9  -7      562.57      529.43    112.66 o 
   7   9  -7      222.92      312.88    127.63 o 
   9   9  -7      191.38      265.31    208.89 o 
  11   9  -7      110.51      407.93    199.09 o 
 -10  10  -7      189.27       97.51    109.10 o 
  -8  10  -7      320.30      397.20    132.52 o 
  -6  10  -7      457.04      313.58     70.28 o 
  -4  10  -7      694.28      548.42     71.97 o 
  -2  10  -7     1222.07     1330.09    124.86 o 
   0  10  -7     1036.40      960.58    100.48 o 
   2  10  -7      608.71      741.69    109.76 o 
   4  10  -7     2244.79     2360.33    178.21 o 
   6  10  -7      883.79      861.52    200.16 o 
   8  10  -7      527.84      436.99    144.98 o 
  10  10  -7      315.51      242.30    280.46 o 
  -9  11  -7       54.68       98.92    119.23 o 
  -7  11  -7       85.08        0.99     95.12 o 
  -5  11  -7      194.94      252.38    158.92 o 
  -3  11  -7      106.62       79.37    100.90 o 
  -1  11  -7      376.18      144.49    100.49 o 
   1  11  -7      290.93      268.03    120.50 o 
   3  11  -7      653.96      717.63    109.53 o 
   5  11  -7      475.44      411.39    142.38 o 
   7  11  -7      173.68      247.65    162.94 o 
   9  11  -7       28.34       90.52    144.85 o 
  -8  12  -7       18.16      215.18    197.21 o 
  -6  12  -7       89.81       -9.50    106.95 o 
  -4  12  -7       11.11       93.36     89.59 o 
  -2  12  -7      100.97      -78.55     78.55 o 
   0  12  -7       93.18      157.20    194.85 o 
   2  12  -7      186.41      286.08    156.71 o 
   4  12  -7       74.91       21.01     75.39 o 
   6  12  -7      100.23      273.70    135.20 o 
   8  12  -7       53.71      -85.98    166.15 o 
  -5  13  -7      137.43      -19.68    217.14 o 
  -3  13  -7      182.95      260.48    102.04 o 
  -1  13  -7       50.97      267.16    217.14 o 
   1  13  -7       28.70      177.52    203.33 o 
   3  13  -7       31.36      -84.98     84.98 o 
   5  13  -7       94.17       47.12    203.67 o 
  -2  14  -7      111.49       52.79    172.57 o 
   0  14  -7      125.38      271.99    200.20 o 
   2  14  -7      276.02      298.08    225.01 o 
   4  14  -7      108.47       33.37    193.53 o 
 -14   0  -6      404.13       10.87    174.02 o 
 -12   0  -6      386.20      497.43    203.88 o 
 -10   0  -6     5176.13     6033.12    584.78 o 
  -8   0  -6     3773.68     3358.62    376.11 o 
  -6   0  -6     4084.13     4336.11    313.91 o 
  -4   0  -6    12532.11    12654.45    668.46 o 
  -2   0  -6     9960.63     9279.24    444.47 o 
   0   0  -6     7729.65     7289.78    307.32 o 
   2   0  -6    10861.52    10999.87    459.70 o 
   8   0  -6      839.35      858.39    151.61 o 
  10   0  -6      889.34      961.23    110.20 o 
  12   0  -6      842.88      810.74    207.82 o 
  14   0  -6      164.12      -38.50    166.84 o 
 -13   1  -6       11.20       37.13    109.28 o 
 -11   1  -6      278.82      563.03    235.20 o 
  -9   1  -6     1107.54     1082.77    139.04 o 
  -7   1  -6     2354.26     2390.44    187.55 o 
  -5   1  -6      969.98     1016.50     98.95 o 
  -3   1  -6    10732.78    10754.59    383.83 o 
  -1   1  -6     5554.12     5459.96    237.16 o 
   1   1  -6     2293.84     2056.40    248.80 o 
   5   1  -6     1005.74      959.43     99.07 o 
   7   1  -6      257.73      243.32     79.05 o 
   9   1  -6      385.86      522.34     83.42 o 
  11   1  -6      811.87      733.46     97.52 o 
  13   1  -6      159.07      179.79    103.65 o 
 -14   2  -6       43.77      308.70    319.73 o 
 -12   2  -6       19.57      147.10    190.66 o 
 -10   2  -6       59.88       19.46    157.08 o 
  -8   2  -6      495.78      747.05    285.63 o 
  -6   2  -6       70.69      227.13     56.31 o 
  -4   2  -6     2962.75     3769.47    572.59 o 
  -2   2  -6      576.68      609.31     82.65 o 
   0   2  -6      502.22      712.07     53.16 o 
   2   2  -6     5245.06     5341.50    111.38 o 
   4   2  -6       26.51        4.62     30.20 o 
   6   2  -6     1126.45      971.33    119.35 o 
   8   2  -6      438.45      390.99    159.01 o 
  10   2  -6       89.39      209.05    121.45 o 
  12   2  -6       26.59      246.90    321.82 o 
  14   2  -6       26.13     -107.96    107.96 o 
 -13   3  -6       73.20       33.34     91.27 o 
 -11   3  -6      137.26      155.76     97.64 o 
  -9   3  -6      712.26      528.32    166.24 o 
  -7   3  -6      815.74      689.35    104.41 o 
  -5   3  -6     6236.82     6177.87    164.94 o 
  -3   3  -6     5763.78     5970.70    182.20 o 
  -1   3  -6     5287.43     5323.91    127.72 o 
   1   3  -6    10066.23    10244.87    247.24 o 
   3   3  -6    11850.00    12202.31    492.94 o 
   5   3  -6    12179.44    12608.15    445.47 o 
   7   3  -6     2086.57     1962.58    138.04 o 
   9   3  -6      663.35      560.67     97.18 o 
  11   3  -6      592.66      415.30    105.98 o 
  13   3  -6       98.08      117.24    159.48 o 
 -12   4  -6      264.07      230.75    212.82 o 
 -10   4  -6      581.44      453.44    123.64 o 
  -8   4  -6      518.80      502.91    141.08 o 
  -6   4  -6      867.93      861.68     66.29 o 
  -4   4  -6     3107.72     3093.79    105.37 o 
  -2   4  -6     8267.84     8466.07    203.32 o 
   0   4  -6    11629.80    12038.13    227.88 o 
   2   4  -6    11402.41    11939.98    258.17 o 
   4   4  -6     5538.16     5444.09    157.58 o 
   6   4  -6     1610.20     1762.10    157.51 o 
   8   4  -6     1631.05     1876.50    177.32 o 
  10   4  -6     1071.29     1279.40    211.97 o 
  12   4  -6      464.26      445.07    192.93 o 
  14   4  -6      139.28       82.28    128.94 o 
 -13   5  -6      135.91      199.45    215.35 o 
 -11   5  -6      125.91      245.33    126.80 o 
  -9   5  -6      269.43      325.07     91.34 o 
  -7   5  -6      351.82      382.43     66.41 o 
  -5   5  -6     1353.50     1409.33     75.99 o 
  -3   5  -6     6545.77     6708.42    188.51 o 
  -1   5  -6      629.78      541.96     59.26 o 
   1   5  -6     1893.51     1812.31     50.80 o 
   3   5  -6      419.00      355.75     20.75 o 
   5   5  -6     2185.78     2188.22    138.85 o 
   7   5  -6      783.30      956.58    118.26 o 
   9   5  -6      662.99      614.97    104.77 o 
  11   5  -6      154.50       60.03     72.18 o 
  13   5  -6       94.42       96.59    130.39 o 
 -12   6  -6       71.26      160.86    285.12 o 
 -10   6  -6       45.76       88.37     65.06 o 
  -8   6  -6       31.17       87.98     81.62 o 
  -6   6  -6      140.92       34.35     51.90 o 
  -4   6  -6       86.97      205.20     54.42 o 
  -2   6  -6      313.23      362.27     54.45 o 
   0   6  -6      165.59      174.03     45.40 o 
   2   6  -6      951.65      832.25     78.74 o 
   4   6  -6      378.39      584.44    148.10 o 
   6   6  -6      733.95      708.28    101.54 o 
   8   6  -6      410.34      471.05     91.47 o 
  10   6  -6        4.63       10.51     59.12 o 
  12   6  -6       27.49      -49.11    141.17 o 
 -11   7  -6      154.98       40.78     58.92 o 
  -9   7  -6     1068.58     1110.89    130.01 o 
  -7   7  -6      916.93      922.81     98.43 o 
  -5   7  -6      857.31      889.40     69.04 o 
  -3   7  -6     2167.70     2173.38     96.86 o 
  -1   7  -6     3123.98     3020.65    104.92 o 
   1   7  -6      545.47      518.68     81.68 o 
   3   7  -6      949.31      876.43    111.74 o 
   5   7  -6     1855.26     1816.46    159.82 o 
   7   7  -6     1529.54     1709.70    158.03 o 
   9   7  -6      675.24      723.40    150.71 o 
  11   7  -6      279.86      193.35    160.89 o 
 -12   8  -6       76.57      -69.30    148.18 o 
 -10   8  -6      295.13      438.04    108.60 o 
  -8   8  -6      499.56      639.70    128.64 o 
  -6   8  -6     2228.07     2265.97    130.82 o 
  -4   8  -6     3501.98     3461.24    158.45 o 
  -2   8  -6     3298.25     3214.66    127.08 o 
   0   8  -6     1791.23     1791.30    119.04 o 
   2   8  -6      843.04      877.14    106.57 o 
   4   8  -6     3489.95     3586.03    425.35 o 
   6   8  -6      423.84      283.63    163.50 o 
   8   8  -6      177.07      196.58     85.96 o 
  10   8  -6      172.63      191.66    135.69 o 
 -11   9  -6      157.60      454.94    145.89 o 
  -9   9  -6      242.81      239.43    113.16 o 
  -7   9  -6      156.36      217.46    104.57 o 
  -5   9  -6      248.11      337.30     54.72 o 
  -3   9  -6      660.39      607.11     61.34 o 
  -1   9  -6     1271.01     1249.99    114.14 o 
   1   9  -6      545.59      630.50     95.78 o 
   3   9  -6      416.57      358.21     69.80 o 
   5   9  -6      846.44      698.73    113.10 o 
   7   9  -6      524.17      526.35    127.66 o 
   9   9  -6      168.81      127.34    358.10 o 
  11   9  -6      154.46     -123.80    123.80 o 
 -10  10  -6       24.30     -102.25    102.25 o 
  -8  10  -6       43.46       38.90     86.08 o 
  -6  10  -6       28.67       52.52     49.58 o 
  -4  10  -6      263.85      320.60     59.61 o 
  -2  10  -6      167.68      207.16     99.51 o 
   0  10  -6      259.43      348.49     62.47 o 
   2  10  -6       97.62       92.19     56.86 o 
   4  10  -6      272.05      375.81    110.36 o 
   6  10  -6      275.17      467.14    252.61 o 
   8  10  -6        2.80      135.49    106.38 o 
  10  10  -6        9.75       84.87    148.53 o 
  -9  11  -6       74.15      321.78    354.46 o 
  -7  11  -6      229.96      143.43     92.20 o 
  -5  11  -6      182.24      417.37     90.95 o 
  -3  11  -6      308.86      268.36    135.39 o 
  -1  11  -6      680.94      805.95    153.93 o 
   1  11  -6      420.84      364.88    107.57 o 
   3  11  -6      848.63      950.74    128.29 o 
   5  11  -6      381.97      278.48    127.39 o 
   7  11  -6      241.68      295.01    225.74 o 
   9  11  -6      100.19       48.27    110.51 o 
  -8  12  -6      128.32       97.79    191.99 o 
  -6  12  -6       86.29      -80.25    128.93 o 
  -4  12  -6      521.82      390.12    141.41 o 
  -2  12  -6     1192.28     1067.39    204.69 o 
   0  12  -6      923.58      847.45    114.09 o 
   2  12  -6      328.05      320.18     97.65 o 
   4  12  -6      313.85      267.87    116.34 o 
   6  12  -6      233.12      656.00    193.16 o 
   8  12  -6      242.03      147.93    227.75 o 
  -5  13  -6      205.00      -37.22    173.17 o 
  -3  13  -6       87.10       13.00     94.87 o 
  -1  13  -6       44.39      200.47    113.07 o 
   1  13  -6       75.70      -55.87     75.07 o 
   3  13  -6      182.41      429.69     93.22 o 
   5  13  -6      232.14      459.78    177.01 o 
   7  13  -6       65.59       89.32    187.28 o 
  -2  14  -6       42.28       90.31    112.52 o 
   0  14  -6       14.40      -68.02    178.04 o 
   2  14  -6       46.92      340.26    145.36 o 
   4  14  -6       15.91       53.73    232.89 o 
 -13   1  -5      153.70      391.15    209.23 o 
 -11   1  -5      117.31      175.88     97.28 o 
  -9   1  -5      139.39      311.56     83.48 o 
  -7   1  -5      258.07      291.66     65.96 o 
  -5   1  -5     3992.18     3784.81    187.87 o 
  -3   1  -5    11864.29    12470.15    399.43 o 
  -1   1  -5    23832.75    23938.16    617.01 o 
   1   1  -5     1066.27     1081.45     64.42 o 
   3   1  -5     3471.18     3381.80    136.12 o 
   5   1  -5     7426.95     7589.06    399.89 o 
   7   1  -5     1461.78     1454.47    158.71 o 
   9   1  -5     1437.89     1639.41    135.98 o 
  11   1  -5      665.31      878.40    145.85 o 
  13   1  -5      269.00      349.44    128.50 o 
 -14   2  -5      186.02      346.28    164.81 o 
 -12   2  -5      394.18      423.25    141.02 o 
 -10   2  -5      956.16     1004.13    163.88 o 
  -8   2  -5     2128.09     2226.51    193.24 o 
  -6   2  -5     1951.02     2063.26    138.17 o 
  -4   2  -5     6749.00     7314.11    423.08 o 
  -2   2  -5    17148.04    17846.26    384.76 o 
   0   2  -5     7269.00     6830.64    201.09 o 
   2   2  -5    12682.06    12864.72    255.75 o 
   4   2  -5     8006.97     8651.08    372.51 o 
   6   2  -5     2125.68     2175.44    135.53 o 
   8   2  -5     2969.16     3136.73    200.63 o 
  10   2  -5      984.07     1117.24    127.74 o 
  12   2  -5      892.08      938.75    169.01 o 
  14   2  -5      214.64      479.41    237.63 o 
 -13   3  -5       34.29       93.21    110.00 o 
 -11   3  -5      167.63      282.88    113.91 o 
  -9   3  -5      661.75      811.81    108.48 o 
  -7   3  -5      313.37      477.29    132.96 o 
  -5   3  -5       99.27      229.43     42.26 o 
  -3   3  -5     7042.79     7239.93    163.72 o 
  -1   3  -5     1948.56     1993.22     85.83 o 
   1   3  -5     7228.00     7097.10    244.07 o 
   3   3  -5    10469.94    10292.16    223.57 o 
   5   3  -5     9566.08     9691.32    367.63 o 
   7   3  -5     1223.83     1153.49     98.77 o 
   9   3  -5      835.36      902.91    294.83 o 
  11   3  -5      377.46      583.39    105.79 o 
  13   3  -5      257.37      113.50    139.71 o 
 -12   4  -5       44.82       99.06    198.24 o 
 -10   4  -5       94.56      251.33    121.58 o 
  -8   4  -5      319.55      388.16     70.34 o 
  -6   4  -5      189.90      154.18     40.58 o 
  -4   4  -5     1654.06     1661.82     69.20 o 
  -2   4  -5      942.40      865.87     40.32 o 
   0   4  -5     2471.12     2457.47     62.45 o 
   2   4  -5     3051.70     3262.97     75.60 o 
   4   4  -5     2117.17     2158.33    109.51 o 
   6   4  -5      214.92      141.36     53.42 o 
   8   4  -5      442.69      498.53     85.06 o 
  10   4  -5      126.64       63.71     70.58 o 
  12   4  -5       20.76      -32.85    144.42 o 
  14   4  -5        3.76     -123.45    123.45 o 
 -13   5  -5      108.26      153.57    190.28 o 
 -11   5  -5       73.45       47.98    172.10 o 
  -9   5  -5      561.74      722.33    111.72 o 
  -7   5  -5      446.40      440.11     66.86 o 
  -5   5  -5      464.56      502.92     44.09 o 
  -3   5  -5      422.43      495.94     44.67 o 
  -1   5  -5      584.58      532.98     34.51 o 
   1   5  -5     1696.99     1453.05     51.98 o 
   3   5  -5     1576.12     1429.64     95.48 o 
   5   5  -5     2013.33     2035.12    143.82 o 
   7   5  -5     1105.47     1000.29    166.19 o 
   9   5  -5      389.61      534.00    186.30 o 
  11   5  -5     1037.61      934.65    148.38 o 
  13   5  -5      238.67       60.23    204.22 o 
 -12   6  -5      377.01      391.94    131.46 o 
 -10   6  -5      623.55      669.95    117.08 o 
  -8   6  -5     1110.51     1208.99    111.23 o 
  -6   6  -5     3309.89     3257.62    134.87 o 
  -4   6  -5     2808.28     2975.67    134.95 o 
  -2   6  -5     4071.16     3853.18    120.79 o 
   0   6  -5     4828.19     4632.86    114.17 o 
   2   6  -5     1100.17      976.68     67.74 o 
   4   6  -5     3942.93     4322.29    215.03 o 
   6   6  -5     3980.82     3665.96    230.83 o 
   8   6  -5     2730.83     2558.58    220.69 o 
  10   6  -5      773.98      929.83    159.26 o 
  12   6  -5      141.39       83.08    135.86 o 
 -11   7  -5      128.18      586.08    202.91 o 
  -9   7  -5      843.65      775.56    114.43 o 
  -7   7  -5     1025.96     1059.20    116.23 o 
  -5   7  -5     2631.21     2563.61    125.12 o 
  -3   7  -5     1244.33     1255.30     69.70 o 
  -1   7  -5      841.86      902.35     54.89 o 
   1   7  -5     3956.73     3603.52    153.98 o 
   3   7  -5     1833.80     1986.38    139.13 o 
   5   7  -5     2155.24     2222.62    312.97 o 
   7   7  -5      642.29      689.73    112.81 o 
   9   7  -5      443.31      590.33    180.27 o 
  11   7  -5      209.04      383.08    118.55 o 
 -12   8  -5       31.32      639.97    261.21 o 
 -10   8  -5       29.96      108.04     77.40 o 
  -8   8  -5       21.53       18.35    100.15 o 
  -6   8  -5      245.82      287.43     52.60 o 
  -4   8  -5     1184.25     1063.37     75.93 o 
  -2   8  -5       41.60       66.54     30.38 o 
   0   8  -5        4.99       57.75    114.34 o 
   2   8  -5       78.89      146.64     42.98 o 
   4   8  -5      191.47      213.83    113.96 o 
   6   8  -5      396.29      321.02     90.96 o 
   8   8  -5      227.15      109.94    135.27 o 
  10   8  -5       49.34      -59.68     72.68 o 
  12   8  -5       32.54      -10.78    151.69 o 
 -11   9  -5      146.37      312.02    231.52 o 
  -9   9  -5      232.40      612.54    133.09 o 
  -7   9  -5       91.22       67.18     89.21 o 
  -5   9  -5        1.82      -29.89     33.57 o 
  -3   9  -5     1473.28     1580.23     93.92 o 
  -1   9  -5     3201.03     2842.69    109.83 o 
   1   9  -5      791.70      572.08     73.34 o 
   3   9  -5     1619.57     1931.81    134.37 o 
   5   9  -5      696.55      681.02    135.64 o 
   7   9  -5      463.44      441.05    123.61 o 
   9   9  -5      139.11       -3.60    118.92 o 
  11   9  -5      210.63      361.42    146.86 o 
 -10  10  -5      176.58      802.52    235.28 o 
  -8  10  -5      152.68      482.72    119.80 o 
  -6  10  -5      135.48      297.43     75.59 o 
  -4  10  -5      223.26      409.82     58.15 o 
  -2  10  -5      830.56      787.61     71.59 o 
   0  10  -5     1406.81     1401.42    121.46 o 
   2  10  -5     1325.82     1497.58    130.42 o 
   4  10  -5     2824.36     2970.17    238.87 o 
   6  10  -5     1113.40     1146.68    171.57 o 
   8  10  -5      547.96      342.49    141.15 o 
  10  10  -5      330.84      358.88    136.90 o 
  -9  11  -5       91.38      -24.73    127.39 o 
  -7  11  -5       96.93       58.98    115.97 o 
  -5  11  -5      569.77      699.50    125.57 o 
  -3  11  -5      470.60      542.00    117.21 o 
  -1  11  -5      566.16      570.17     93.69 o 
   1  11  -5      119.22      251.06     72.91 o 
   3  11  -5      158.23      300.43    132.62 o 
   5  11  -5      151.41      145.78    107.80 o 
   7  11  -5       78.89       14.61    100.36 o 
   9  11  -5       46.76       40.50     99.10 o 
  -8  12  -5       31.37       51.08    183.95 o 
  -6  12  -5        2.07        2.05    148.70 o 
  -4  12  -5       78.10      -66.99    104.46 o 
  -2  12  -5      109.64      229.54    110.72 o 
   0  12  -5       49.99      250.45    155.92 o 
   2  12  -5        8.99      -78.98     86.87 o 
   4  12  -5      229.60       84.44    129.44 o 
   6  12  -5       87.05      -25.66    101.57 o 
   8  12  -5       33.16       20.47     96.46 o 
  -7  13  -5       79.34      103.35    220.05 o 
  -5  13  -5       41.00     -107.63    107.63 o 
  -3  13  -5      272.91       13.10     90.23 o 
  -1  13  -5      792.07      721.54    165.98 o 
   1  13  -5      368.70      292.22    279.47 o 
   3  13  -5      261.87      620.04    191.50 o 
   5  13  -5      121.25      314.08    154.63 o 
   7  13  -5      163.80      190.19    237.16 o 
  -4  14  -5      216.43      176.30    151.34 o 
  -2  14  -5      258.43      500.18    190.49 o 
   0  14  -5      165.70       58.00     93.82 o 
   2  14  -5      241.01       76.06    183.78 o 
   4  14  -5       88.89       -7.70    162.30 o 
 -14   0  -4      178.06      -76.32    177.79 o 
 -12   0  -4     1023.52      793.54    236.48 o 
 -10   0  -4     3229.50     3307.46    381.24 o 
  -8   0  -4     5212.87     4812.31    405.88 o 
  -6   0  -4     3665.32     3491.15    257.27 o 
  -4   0  -4    12750.70    12506.70    589.66 o 
  -2   0  -4    20902.33    20903.84    756.32 o 
   0   0  -4      357.32      313.49     23.01 o 
   8   0  -4     3664.02     3576.77    177.51 o 
  10   0  -4      510.33      413.90     63.83 o 
  12   0  -4      609.60      544.14    181.64 o 
  14   0  -4      173.11      392.11    200.12 o 
 -13   1  -4      305.37      490.86    146.43 o 
 -11   1  -4     1075.32     1267.64    169.33 o 
  -9   1  -4     1255.96     1676.77    177.85 o 
  -7   1  -4     2324.57     2324.83    161.08 o 
  -5   1  -4     6603.34     6476.26    265.50 o 
  -3   1  -4     8728.81     9019.60    359.25 o 
  -1   1  -4     9062.79     9843.48    630.77 o 
   1   1  -4      576.00      664.77     17.68 o 
   3   1  -4    15451.23    15409.90    517.36 o 
   5   1  -4     7554.18     7347.88    378.25 o 
   7   1  -4      188.70      224.54     43.57 o 
   9   1  -4     1510.80     1490.13     78.13 o 
  11   1  -4      597.29      372.93    215.30 o 
  13   1  -4      121.68       90.18    143.35 o 
 -14   2  -4       22.79      -30.48     97.62 o 
 -12   2  -4       15.11       18.89     80.23 o 
 -10   2  -4      301.06      372.10     99.62 o 
  -8   2  -4      103.80      203.30    104.85 o 
  -6   2  -4      205.51      254.27     59.32 o 
  -4   2  -4      119.82      128.09     17.92 o 
  -2   2  -4     3834.64     4007.45    114.99 o 
   0   2  -4    21874.72    22295.62    304.35 o 
   2   2  -4    22279.96    23823.63   1157.37 o 
   4   2  -4      393.01      369.78     49.37 o 
   6   2  -4       63.80      173.78     39.98 o 
   8   2  -4      101.88      155.01     73.88 o 
  10   2  -4      145.07      132.56     64.98 o 
  12   2  -4      178.08      354.19    167.82 o 
  14   2  -4       18.51      -76.37     96.94 o 
 -13   3  -4       70.57       63.41    105.41 o 
 -11   3  -4      134.29      260.55     97.88 o 
  -9   3  -4      769.94      892.42    264.97 o 
  -7   3  -4      466.91      498.30     64.51 o 
  -5   3  -4       95.13      150.69     46.94 o 
  -3   3  -4      808.47      740.08     36.03 o 
  -1   3  -4    19727.50    18915.67    313.43 o 
   1   3  -4     3181.01     3159.37    110.01 o 
   3   3  -4       53.39       90.53     30.55 o 
   5   3  -4     3599.71     3690.91    175.73 o 
   7   3  -4     2549.09     2543.83    170.04 o 
   9   3  -4      853.44      875.56    145.62 o 
  11   3  -4      571.73      441.74     88.65 o 
  13   3  -4       82.99      176.92     88.13 o 
 -14   4  -4      151.65      542.31    323.53 o 
 -12   4  -4      356.52      703.87    262.53 o 
 -10   4  -4      392.11      476.06    114.24 o 
  -8   4  -4      869.16      980.22     97.51 o 
  -6   4  -4     4215.92     4140.30    122.27 o 
  -4   4  -4     3772.07     3666.65    109.96 o 
  -2   4  -4     9993.32     9596.17    206.05 o 
   0   4  -4     4358.95     4146.88    111.15 o 
   2   4  -4    12514.30    12879.93    387.49 o 
   4   4  -4     7693.72     7291.84    267.54 o 
   6   4  -4     6773.37     6896.88    305.15 o 
   8   4  -4     1892.68     1932.47    285.59 o 
  10   4  -4      704.79     1038.89    139.04 o 
  12   4  -4      932.75      972.70    240.76 o 
  14   4  -4      354.83      374.37    190.66 o 
 -13   5  -4      165.79      233.29    183.05 o 
 -11   5  -4      200.06      237.99    102.31 o 
  -9   5  -4      957.56      980.58    154.54 o 
  -7   5  -4     1378.31     1174.09    140.35 o 
  -5   5  -4      872.87      907.07     57.75 o 
  -3   5  -4     1974.44     1896.04     70.50 o 
  -1   5  -4     6533.24     6615.75    154.14 o 
   1   5  -4    10775.08    10783.68    290.59 o 
   3   5  -4     1475.08     1482.54    119.01 o 
   5   5  -4     1110.40     1144.45    256.58 o 
   7   5  -4      939.71     1069.94    117.64 o 
   9   5  -4      861.08      692.05    127.98 o 
  11   5  -4      553.64      556.92    135.74 o 
  13   5  -4      422.79      138.00    151.69 o 
 -12   6  -4       10.25      322.81    137.53 o 
 -10   6  -4      329.98      473.33    137.46 o 
  -8   6  -4      212.20      231.93     74.66 o 
  -6   6  -4      344.46      334.84     45.29 o 
  -4   6  -4       37.92       -4.24     19.46 o 
  -2   6  -4     1469.57     1451.02     65.62 o 
   0   6  -4      899.26      967.58     47.14 o 
   2   6  -4      362.34      463.34     72.94 o 
   4   6  -4      382.79      507.91     69.27 o 
   6   6  -4      139.85       94.43     55.41 o 
   8   6  -4      115.11       27.46     89.66 o 
  10   6  -4      102.92      123.98    130.73 o 
  12   6  -4        6.48       62.46    108.83 o 
 -11   7  -4      238.47      513.47    109.73 o 
  -9   7  -4      848.26      752.83    118.42 o 
  -7   7  -4      925.35     1106.46    122.14 o 
  -5   7  -4     1827.50     1773.27     99.31 o 
  -3   7  -4     5696.98     5831.78    188.32 o 
  -1   7  -4     1378.04     1378.01     92.04 o 
   1   7  -4      379.07      345.16     90.53 o 
   3   7  -4     1136.44     1247.61    100.63 o 
   5   7  -4     1466.12     1499.99    128.10 o 
   7   7  -4      328.57      332.14     84.39 o 
   9   7  -4      410.78      232.63     95.24 o 
  11   7  -4      138.68      253.36    132.84 o 
  13   7  -4       45.01      135.95    123.80 o 
 -12   8  -4      283.14      476.75    167.26 o 
 -10   8  -4      548.19      834.55    151.20 o 
  -8   8  -4      303.34      267.96    144.87 o 
  -6   8  -4     1222.60     1233.34     88.79 o 
  -4   8  -4     1902.21     2157.39    113.66 o 
  -2   8  -4     3183.93     3085.79    118.70 o 
   0   8  -4     4946.32     4753.29    202.14 o 
   2   8  -4     2408.34     2489.80    133.87 o 
   4   8  -4     1891.39     1918.00    193.53 o 
   6   8  -4      480.93      478.39     98.16 o 
   8   8  -4      289.80      273.14    155.33 o 
  10   8  -4      501.96      561.45    133.82 o 
  12   8  -4      313.99      210.13    182.41 o 
 -11   9  -4       35.80       83.35    104.64 o 
  -9   9  -4      176.62       94.00     98.06 o 
  -7   9  -4      164.60      390.16    123.99 o 
  -5   9  -4     1928.89     2052.88    118.15 o 
  -3   9  -4      382.68      424.51     51.42 o 
  -1   9  -4      830.37      814.72     95.66 o 
   1   9  -4      335.47      414.73     58.75 o 
   3   9  -4     1417.62     1170.22    152.16 o 
   5   9  -4      868.94      905.36    138.45 o 
   7   9  -4      442.79      406.69    129.56 o 
   9   9  -4      225.55       81.84    153.75 o 
  11   9  -4      185.86      190.47    137.09 o 
 -10  10  -4        7.92      424.05    112.40 o 
  -8  10  -4       42.82      -55.27     66.05 o 
  -6  10  -4      494.13      539.49     88.94 o 
  -4  10  -4      256.62      287.46     54.19 o 
  -2  10  -4      446.06      441.88     50.54 o 
   0  10  -4       96.35       30.57     43.10 o 
   2  10  -4      204.44      227.52     82.27 o 
   4  10  -4       26.13      259.48    248.84 o 
   6  10  -4       99.97      -23.87     69.49 o 
   8  10  -4       24.85       32.38    127.57 o 
  10  10  -4       17.74       73.32    139.75 o 
  -9  11  -4      188.93      575.54    141.88 o 
  -7  11  -4      412.89      416.98    124.50 o 
  -5  11  -4      268.94      389.50    103.32 o 
  -3  11  -4      178.00      221.91     66.66 o 
  -1  11  -4      139.02       -1.74    120.73 o 
   1  11  -4       98.55       86.03    153.80 o 
   3  11  -4      386.68      560.96     89.98 o 
   5  11  -4      829.49      783.69    167.35 o 
   7  11  -4      405.52      478.71    145.10 o 
   9  11  -4      169.89      106.40    143.80 o 
  -8  12  -4      219.47       65.19    122.00 o 
  -6  12  -4      241.69      237.58    133.32 o 
  -4  12  -4      335.88      601.16    127.91 o 
  -2  12  -4      224.20      563.36    132.84 o 
   0  12  -4      229.85      291.21    142.15 o 
   2  12  -4      387.23      159.38     81.67 o 
   4  12  -4      661.12      767.91    139.74 o 
   6  12  -4      297.07      438.50    140.31 o 
   8  12  -4      124.53      297.94    180.10 o 
  -7  13  -4       90.12        2.74    178.64 o 
  -5  13  -4      192.55      287.95    205.59 o 
  -3  13  -4      156.48      278.22    138.82 o 
  -1  13  -4      291.68       64.25    104.73 o 
   1  13  -4      355.41      483.04    135.62 o 
   3  13  -4      206.67      233.70    325.24 o 
   5  13  -4      217.88      302.54    102.90 o 
   7  13  -4      109.12      233.15    281.31 o 
  -4  14  -4        3.37      -51.97    102.06 o 
  -2  14  -4       30.01      -22.38    123.16 o 
   0  14  -4        6.57       -0.86     91.26 o 
   2  14  -4      103.26      113.79    141.77 o 
   4  14  -4        9.46       22.45    152.08 o 
  -1  15  -4       99.42      614.30    270.10 o 
   1  15  -4       72.68      184.12    200.12 o 
 -13   1  -3      270.34      230.99    108.50 o 
 -11   1  -3      940.00      910.04    155.46 o 
  -9   1  -3     1651.27     1520.05    157.63 o 
  -7   1  -3     3255.73     3192.70    194.22 o 
  -5   1  -3     4003.03     3928.71    178.48 o 
  -3   1  -3      563.14      454.85     46.37 o 
  -1   1  -3    20499.66    20555.71    546.61 o 
   1   1  -3     7461.74     7229.23    122.24 o 
   3   1  -3     7951.54     8304.57    302.53 o 
   5   1  -3      746.00      755.64     85.73 o 
   7   1  -3      242.94      293.04     45.71 o 
   9   1  -3      442.88      696.15    221.13 o 
  11   1  -3      216.79      287.56     90.02 o 
  13   1  -3      159.08      219.25    196.10 o 
 -14   2  -3      105.45      -24.09     99.58 o 
 -12   2  -3      250.97      347.93    126.86 o 
 -10   2  -3      371.44      620.02    106.33 o 
  -8   2  -3     2603.14     2501.03    186.30 o 
  -6   2  -3     7797.33     7973.08    280.37 o 
  -4   2  -3     4754.74     4324.86    185.64 o 
  -2   2  -3     6935.22     7325.16    127.67 o 
   0   2  -3    35732.90    37295.00    491.53 o 
   2   2  -3    65867.03    66382.05   1032.87 o 
   4   2  -3    13665.36    13159.10    388.01 o 
   6   2  -3     6192.30     6104.53    251.81 o 
   8   2  -3     3319.21     3293.53    181.92 o 
  10   2  -3     1493.90     1379.75    130.46 o 
  12   2  -3      677.24      583.39    156.88 o 
  14   2  -3      141.36      175.33    123.39 o 
 -13   3  -3      148.86      277.18    249.70 o 
 -11   3  -3      116.06      120.50     85.62 o 
  -9   3  -3      158.03      315.99     74.56 o 
  -7   3  -3     1671.64     1806.11    114.99 o 
  -5   3  -3     3289.63     3273.54     82.27 o 
  -3   3  -3     8712.04     8230.65    168.84 o 
  -1   3  -3     1446.94     1345.76     38.39 o 
   1   3  -3     2795.98     3078.93    100.47 o 
   3   3  -3     1704.65     1867.56     89.93 o 
   5   3  -3     1739.22     1625.34    159.39 o 
   7   3  -3     1662.29     1727.58    138.30 o 
   9   3  -3     1539.74     1779.41    230.96 o 
  11   3  -3      369.94      368.64    100.00 o 
  13   3  -3       94.92      211.28    122.86 o 
 -14   4  -3        3.27        0.24    151.05 o 
 -12   4  -3      190.41      135.87    248.24 o 
 -10   4  -3       14.89      177.24    213.98 o 
  -8   4  -3       76.34      164.77     51.27 o 
  -6   4  -3      909.45      851.02     68.85 o 
  -4   4  -3      133.24      138.70     22.60 o 
  -2   4  -3     3087.54     2949.14     83.68 o 
   0   4  -3       53.95       49.54     18.97 o 
   2   4  -3     5352.33     5335.33    198.45 o 
   4   4  -3      224.65      309.44     44.37 o 
   6   4  -3      620.20      757.41    203.67 o 
   8   4  -3       14.27        2.14     68.19 o 
  10   4  -3      174.73      216.27     73.28 o 
  12   4  -3      113.50      120.64    118.84 o 
  14   4  -3       72.09       22.47    110.66 o 
 -13   5  -3      197.23      218.90    250.21 o 
 -11   5  -3      332.87      518.37    192.56 o 
  -9   5  -3     1023.98     1027.19    114.08 o 
  -7   5  -3     1653.05     1531.21    113.20 o 
  -5   5  -3     3298.85     3269.66    113.17 o 
  -3   5  -3     5154.67     5316.75    143.26 o 
  -1   5  -3     9585.01     9828.03    206.91 o 
   1   5  -3     8070.83     8405.08    234.03 o 
   3   5  -3     8612.19     8487.57    312.54 o 
   5   5  -3     6571.34     6395.55    296.37 o 
   7   5  -3     1866.02     1837.32    150.32 o 
   9   5  -3      360.95      739.00    133.25 o 
  11   5  -3      587.95      585.72    132.48 o 
  13   5  -3       64.29       13.69    213.04 o 
 -12   6  -3      377.11      287.31    296.24 o 
 -10   6  -3      782.53      733.91    119.07 o 
  -8   6  -3     2712.06     2641.61    176.42 o 
  -6   6  -3     4090.20     3975.22    151.79 o 
  -4   6  -3     4297.01     4071.76    134.11 o 
  -2   6  -3     6252.97     6374.10    166.28 o 
   0   6  -3     6402.67     6346.04    139.23 o 
   2   6  -3     4547.46     4779.61    212.90 o 
   4   6  -3     2595.50     2689.24    215.69 o 
   6   6  -3     3882.93     4059.45    244.07 o 
   8   6  -3     1162.56     1238.79    142.83 o 
  10   6  -3      553.85      505.62    250.21 o 
  12   6  -3      338.91      320.58    200.63 o 
 -13   7  -3       63.29     -194.21    194.21 o 
 -11   7  -3       72.91       32.58     66.72 o 
  -9   7  -3      174.37      338.61    159.24 o 
  -7   7  -3      881.89      744.94     93.21 o 
  -5   7  -3     1888.44     2091.59    104.14 o 
  -3   7  -3      971.47      875.07     56.82 o 
  -1   7  -3     2182.39     2190.64     78.11 o 
   1   7  -3      612.17      599.29     58.89 o 
   3   7  -3     2774.04     2762.27    181.99 o 
   5   7  -3     2531.69     2727.02    187.86 o 
   7   7  -3     1055.61      921.02    141.08 o 
   9   7  -3      222.28      349.22    106.36 o 
  11   7  -3       84.66       51.83    104.55 o 
  13   7  -3       93.56      284.73    190.96 o 
 -12   8  -3       13.36       42.43    101.86 o 
 -10   8  -3        3.65      182.00    100.67 o 
  -8   8  -3        5.66      184.12    149.60 o 
  -6   8  -3      166.85      214.29     49.65 o 
  -4   8  -3      149.95      189.93     86.43 o 
  -2   8  -3       27.12       26.08     49.61 o 
   0   8  -3      984.07      880.24     54.00 o 
   2   8  -3      619.45      530.07    175.43 o 
   4   8  -3      677.13      678.73    101.56 o 
   8   8  -3        7.32       -9.06     85.26 o 
  10   8  -3       32.51      174.71    257.01 o 
  12   8  -3       14.05      482.88    190.96 o 
 -11   9  -3       24.99      331.36    120.29 o 
  -9   9  -3      133.26      376.42    205.46 o 
  -7   9  -3      250.77      314.40    104.30 o 
  -5   9  -3      677.38      795.75     71.39 o 
  -3   9  -3      997.16      955.45     71.45 o 
  -1   9  -3      907.29      963.18     59.55 o 
   1   9  -3     2392.88     2293.11    132.93 o 
   3   9  -3     1733.60     1532.20    192.93 o 
   5   9  -3      563.06      714.90    191.22 o 
   7   9  -3      496.80      613.77    147.80 o 
   9   9  -3       61.45       44.60     72.10 o 
  11   9  -3      172.80      -10.58    173.72 o 
 -10  10  -3      217.28      375.58    154.05 o 
  -8  10  -3      148.30      293.02    236.91 o 
  -6  10  -3     1212.86     1189.70    121.14 o 
  -4  10  -3     1830.35     1662.72    139.49 o 
  -2  10  -3      743.53      780.99     61.61 o 
   0  10  -3      782.37      843.01     91.78 o 
   2  10  -3      418.08      467.55     75.20 o 
   4  10  -3      365.95      512.83    118.20 o 
   6  10  -3      573.76      762.12    219.20 o 
   8  10  -3      500.99      317.62    228.27 o 
  10  10  -3      161.52      123.30    124.39 o 
  -9  11  -3       26.85       62.88     99.34 o 
  -7  11  -3       14.18      273.63    216.50 o 
  -5  11  -3      508.06      600.86    138.92 o 
  -3  11  -3      328.79      273.24     75.07 o 
  -1  11  -3      922.70      753.71     87.95 o 
   1  11  -3      753.46      778.89    123.62 o 
   3  11  -3     1134.69      918.42    119.64 o 
   5  11  -3      177.00      495.23    109.17 o 
   7  11  -3      175.01      291.27    127.28 o 
   9  11  -3      205.51      334.89    209.06 o 
  -8  12  -3       40.51      -22.48    117.98 o 
  -6  12  -3       15.29       87.14     62.75 o 
  -4  12  -3       20.67       21.65    117.08 o 
  -2  12  -3      183.63      209.89    104.60 o 
   0  12  -3       82.98       27.20     70.82 o 
   2  12  -3      127.13      231.40     90.28 o 
   4  12  -3       97.74      194.83    153.58 o 
   6  12  -3       30.58      -37.25     85.15 o 
   8  12  -3       71.67       86.07    110.85 o 
  -7  13  -3       86.96       85.21    172.48 o 
  -5  13  -3       29.19      126.79     82.97 o 
  -3  13  -3      341.46      436.14    138.19 o 
  -1  13  -3      767.02      922.98    164.62 o 
   1  13  -3      332.14      394.46    130.12 o 
   3  13  -3      213.90       42.59     86.87 o 
   5  13  -3      310.34      559.10    168.32 o 
   7  13  -3       49.63      -33.64    228.44 o 
  -4  14  -3      313.80      405.43    155.03 o 
  -2  14  -3      361.32      230.99    231.69 o 
   0  14  -3      313.90      310.18    283.88 o 
   2  14  -3      391.08      667.38    177.72 o 
   4  14  -3      461.77      240.24    137.14 o 
  -1  15  -3       38.37     -120.99    120.99 o 
   1  15  -3       91.51        6.34    150.05 o 
 -14   0  -2      526.06      349.93    166.84 o 
 -12   0  -2      544.37      903.05    256.33 o 
 -10   0  -2      174.23      -32.43    138.35 o 
  -8   0  -2     1434.37     1494.51    188.23 o 
  -6   0  -2    10575.42    11126.24    619.00 o 
  -4   0  -2    23685.21    23841.10    953.10 o 
  -2   0  -2    59184.27    53980.81    810.46 o 
   2   0  -2    34055.45    30824.76    784.98 o 
   6   0  -2     7140.72     7313.71    241.18 o 
   8   0  -2     2824.68     2552.07    126.03 o 
  10   0  -2      748.52      669.57    174.96 o 
  12   0  -2      267.54      119.10    137.40 o 
  14   0  -2      225.93      508.12    225.01 o 
 -13   1  -2      252.38      374.81    138.91 o 
 -11   1  -2      392.43      694.74    136.80 o 
  -9   1  -2      559.93      494.51    103.43 o 
  -7   1  -2     6460.57     6837.30    328.27 o 
  -5   1  -2     4937.20     4806.02    195.88 o 
  -3   1  -2    10924.73     9903.61    468.61 o 
  -1   1  -2     6920.75     7338.02    314.68 o 
   1   1  -2    24601.88    24653.72    389.66 o 
   3   1  -2    27881.01    29198.58    925.98 o 
   5   1  -2    10564.54    11112.39    326.48 o 
   7   1  -2     2480.02     2289.07    118.76 o 
   9   1  -2     1848.76     1867.35    107.54 o 
  11   1  -2      407.72      412.08    102.51 o 
  13   1  -2      169.25      375.27    124.36 o 
 -14   2  -2        2.52        4.00    125.56 o 
 -12   2  -2      387.72      491.16    124.34 o 
 -10   2  -2      219.80      230.43     99.25 o 
  -8   2  -2       22.19       12.64     42.57 o 
  -6   2  -2      149.33      157.37     36.93 o 
  -4   2  -2     1649.14     1793.06    121.77 o 
  -2   2  -2       92.85      118.45     13.72 o 
   0   2  -2     8642.51     8781.78    108.90 o 
   2   2  -2     4935.46     4947.01    204.96 o 
   4   2  -2     2992.11     3093.11    123.50 o 
   6   2  -2        0.84      -12.44     36.62 o 
   8   2  -2       58.25      134.61     60.96 o 
  10   2  -2      154.50      165.40     55.55 o 
  12   2  -2       71.17      121.68     94.40 o 
  14   2  -2       62.17      107.48     97.01 o 
 -13   3  -2      158.22      180.88    104.93 o 
 -11   3  -2       63.46       56.84     73.34 o 
  -9   3  -2      451.13      328.57     66.82 o 
  -7   3  -2     2046.54     2015.76    120.02 o 
  -5   3  -2     1947.87     1869.40    120.42 o 
  -3   3  -2      846.67      820.33     34.07 o 
  -1   3  -2     3491.81     3591.86     83.39 o 
   1   3  -2    10712.26    11925.59    308.20 o 
   3   3  -2     5731.66     5688.47    194.17 o 
   5   3  -2     9064.54     9121.31    342.01 o 
   7   3  -2     2478.82     2714.24    238.02 o 
   9   3  -2     1890.52     1991.69    164.73 o 
  11   3  -2     1029.80      891.84    217.23 o 
  13   3  -2      645.70      630.41    177.43 o 
 -14   4  -2      230.25      210.44    128.23 o 
 -12   4  -2      607.43      511.18    131.45 o 
 -10   4  -2      332.70      347.00     79.06 o 
  -8   4  -2     2104.00     2368.83    140.09 o 
  -6   4  -2      734.80      538.84     60.13 o 
  -4   4  -2      171.27      164.53     44.07 o 
  -2   4  -2     6482.96     6897.34    150.80 o 
   0   4  -2    15258.05    16451.71    257.41 o 
   2   4  -2    11706.06    11257.15    345.41 o 
   4   4  -2      292.04      288.15     59.55 o 
   6   4  -2     4803.39     5183.56    259.13 o 
   8   4  -2     2354.50     2557.40    240.12 o 
  10   4  -2     1936.63     1806.95    172.93 o 
  12   4  -2     1037.89      755.12    275.07 o 
  14   4  -2      342.18      172.71    151.08 o 
 -13   5  -2       21.27      241.29    114.00 o 
 -11   5  -2      110.06      132.11    116.86 o 
  -9   5  -2      287.84      442.48     79.39 o 
  -7   5  -2     2643.50     2664.16    148.49 o 
  -5   5  -2     2203.91     2242.97     84.33 o 
  -3   5  -2     4832.27     5251.03    137.89 o 
  -1   5  -2     1729.99     2117.14     78.59 o 
   1   5  -2     4153.57     3845.70    170.39 o 
   3   5  -2     3172.14     3190.37    226.85 o 
   5   5  -2     4722.65     4733.62    225.31 o 
   7   5  -2      924.67      936.19    114.19 o 
   9   5  -2      392.12      391.79     89.17 o 
  11   5  -2      136.27      204.14    136.81 o 
  13   5  -2       39.22     -146.56    160.33 o 
 -12   6  -2       12.38      -69.65     69.65 o 
 -10   6  -2        2.71       14.84    119.25 o 
  -8   6  -2       42.57      107.02     72.51 o 
  -6   6  -2      250.14      354.18     45.86 o 
  -4   6  -2      986.01      933.25     63.94 o 
  -2   6  -2      347.44      327.50     42.75 o 
   0   6  -2     3688.66     3954.74     96.45 o 
   2   6  -2     1018.30     1161.57     92.59 o 
   4   6  -2      577.64      592.75    206.02 o 
   6   6  -2      482.31      556.50    224.59 o 
   8   6  -2      150.81      194.81    129.23 o 
  10   6  -2      154.52        4.50     72.12 o 
  12   6  -2       39.13     -100.79    137.06 o 
 -13   7  -2       73.24       -5.15     88.42 o 
 -11   7  -2      275.97      607.31    186.48 o 
  -9   7  -2      546.77      605.63     90.75 o 
  -7   7  -2     1135.14     1163.03     77.18 o 
  -5   7  -2     1697.08     1733.77     91.32 o 
  -3   7  -2     2095.92     2112.01    109.54 o 
  -1   7  -2     2712.07     2622.99     91.59 o 
   1   7  -2     2597.34     2726.53    114.35 o 
   3   7  -2     1551.14     1537.10    133.77 o 
   5   7  -2     1032.45     1034.69    120.48 o 
   7   7  -2     2772.71     2770.96    236.51 o 
   9   7  -2      381.05      713.17    145.32 o 
  11   7  -2      231.47      306.59    143.99 o 
  13   7  -2       20.67      -11.81    145.28 o 
 -12   8  -2      151.68      326.65    214.41 o 
 -10   8  -2      309.74      443.14    118.10 o 
  -8   8  -2      735.95     1061.67    175.26 o 
  -6   8  -2     1521.10     1628.57     99.38 o 
  -4   8  -2     2072.30     1975.06     92.75 o 
  -2   8  -2     2111.47     2148.71     89.41 o 
   0   8  -2     4382.06     4380.60    175.96 o 
   2   8  -2     8213.63     8039.24    755.98 o 
   4   8  -2     4817.12     4556.19    350.01 o 
   6   8  -2     3716.83     3616.40    250.19 o 
   8   8  -2      752.63      684.09    361.26 o 
  10   8  -2      281.08      109.31    126.52 o 
  12   8  -2      271.51        7.53    215.00 o 
 -11   9  -2      190.71      323.47    131.33 o 
  -9   9  -2      371.31      515.48    127.08 o 
  -7   9  -2      257.90      223.90     96.72 o 
  -5   9  -2      749.61      514.56    105.23 o 
  -3   9  -2       21.50      -29.43     29.43 o 
  -1   9  -2     1933.32     1918.74     87.18 o 
   1   9  -2      816.99      928.74     85.21 o 
   3   9  -2      333.43      434.76     90.75 o 
   5   9  -2       57.59       30.41    149.85 o 
   7   9  -2      348.05      404.07    102.49 o 
   9   9  -2      473.22      533.27    273.53 o 
  11   9  -2       81.80      670.94    149.02 o 
 -10  10  -2        3.70       26.42    100.21 o 
  -8  10  -2      199.42      203.82    398.10 o 
  -6  10  -2      337.31      370.10     78.19 o 
  -4  10  -2     1273.63     1358.34    137.95 o 
  -2  10  -2      108.76       25.51     30.88 o 
   0  10  -2      103.46      216.32     65.99 o 
   2  10  -2       74.87      167.96    138.09 o 
   4  10  -2      279.18      488.18    100.97 o 
   6  10  -2        1.09       89.53    179.28 o 
   8  10  -2       50.82        5.29     92.79 o 
  10  10  -2        2.41     -107.19    107.19 o 
  -9  11  -2       31.11      169.58    126.28 o 
  -7  11  -2       59.79      296.46    236.52 o 
  -5  11  -2       71.43      188.67     72.07 o 
  -3  11  -2      974.27     1031.26    101.88 o 
  -1  11  -2      426.82      615.53    100.62 o 
   1  11  -2      113.78      126.87     69.15 o 
   3  11  -2      144.27       74.18     58.48 o 
   5  11  -2      439.04      529.49    164.95 o 
   7  11  -2      256.04      402.76    128.59 o 
   9  11  -2      115.59      255.81    168.97 o 
  -8  12  -2      219.50      272.62    265.14 o 
  -6  12  -2      267.04      197.85    134.31 o 
  -4  12  -2      479.94      468.88     92.13 o 
  -2  12  -2      853.60     1121.25    155.66 o 
   0  12  -2     1796.10     1486.36    202.28 o 
   2  12  -2      661.48      452.96     81.98 o 
   4  12  -2      470.13      730.45    138.25 o 
   6  12  -2      473.11      312.07    147.86 o 
   8  12  -2      438.90      220.87    179.11 o 
  -7  13  -2      138.19      -65.11    153.66 o 
  -5  13  -2      116.65      205.64    308.69 o 
  -3  13  -2      110.36      101.02    105.08 o 
  -1  13  -2       46.12      196.50    111.35 o 
   1  13  -2      128.36      183.52    192.55 o 
   3  13  -2      351.66      474.32    141.52 o 
   5  13  -2      105.17      104.72    103.05 o 
   7  13  -2      201.84      196.55    155.60 o 
  -4  14  -2        8.61       62.94    116.63 o 
  -2  14  -2       77.60        2.98    102.12 o 
   0  14  -2       23.77       71.77     89.63 o 
   2  14  -2       51.62      105.43    122.12 o 
   4  14  -2       20.40      158.85    163.63 o 
  -1  15  -2      146.72       30.28    153.40 o 
   1  15  -2       68.35      -24.97    217.44 o 
 -13   1  -1      351.35      278.79    136.29 o 
 -11   1  -1      200.84      277.52     94.95 o 
  -9   1  -1     1052.58     1069.65    152.83 o 
  -7   1  -1     3064.84     3174.47    182.82 o 
  -5   1  -1     3314.14     3221.19    124.10 o 
  -3   1  -1    19292.32    19754.75    403.62 o 
   3   1  -1    11472.42    10730.85    761.47 o 
   5   1  -1     4573.73     4484.88    147.71 o 
   7   1  -1     2685.66     2779.10    105.36 o 
   9   1  -1     1869.20     1916.71    127.94 o 
  11   1  -1       63.05       51.00    177.23 o 
  13   1  -1      206.00      388.39    147.67 o 
 -14   2  -1      410.69      574.12    164.64 o 
 -12   2  -1      829.51     1021.50    158.93 o 
 -10   2  -1     1097.21     1097.57    133.93 o 
  -8   2  -1     4315.41     4410.41    627.43 o 
  -6   2  -1    11288.88    11206.41    355.33 o 
  -4   2  -1     9706.13     9630.64    331.73 o 
  -2   2  -1    12162.38    12062.01    176.84 o 
   0   2  -1    26903.94    25205.37    304.40 o 
   2   2  -1     1812.69     1642.75    109.00 o 
   4   2  -1     2142.59     1946.26    100.61 o 
   6   2  -1     6934.83     6561.22    249.22 o 
   8   2  -1     2460.79     2521.01    161.27 o 
  10   2  -1     1241.22     1163.70     99.09 o 
  12   2  -1      351.21      650.00    257.78 o 
  14   2  -1      285.77      573.88    150.14 o 
 -13   3  -1      394.90      379.00    149.16 o 
 -11   3  -1      687.36      769.88    140.56 o 
  -9   3  -1      550.93      600.18     85.20 o 
  -7   3  -1     2967.52     2753.67    143.02 o 
  -5   3  -1     3130.48     3260.02     79.97 o 
  -3   3  -1     6974.29     7511.91    153.85 o 
  -1   3  -1    17421.23    17357.08    261.97 o 
   1   3  -1    20331.11    20406.77    473.39 o 
   3   3  -1     1091.84     1195.68     68.81 o 
   5   3  -1     1246.84     1240.22     91.29 o 
   7   3  -1     4877.52     4894.13    404.98 o 
   9   3  -1     1514.57     1550.23    137.03 o 
  11   3  -1      833.45      818.61    274.25 o 
  13   3  -1      211.89      436.91    166.10 o 
 -14   4  -1       76.31      103.65    113.73 o 
 -12   4  -1      110.83      176.58    196.40 o 
 -10   4  -1      554.57      707.71     96.12 o 
  -8   4  -1       58.48      426.48    216.17 o 
  -6   4  -1      987.53      980.76     77.41 o 
  -4   4  -1      649.61      701.66     49.29 o 
  -2   4  -1     7558.23     8288.71    201.67 o 
   0   4  -1      958.69      876.29     36.80 o 
   2   4  -1      673.22      665.12     52.96 o 
   4   4  -1     1627.46     1640.71     97.92 o 
   6   4  -1     1729.14     1663.63    182.36 o 
   8   4  -1      549.41      775.22    108.75 o 
  10   4  -1       60.68       63.01     58.55 o 
  12   4  -1      342.87      448.99    142.24 o 
  14   4  -1       51.99      508.26    136.40 o 
 -13   5  -1      101.72      313.31    150.92 o 
 -11   5  -1      270.04      314.52     79.77 o 
  -9   5  -1      621.90      700.68     90.49 o 
  -7   5  -1     1116.89     1204.21     97.32 o 
  -5   5  -1     1195.68     1239.11     97.80 o 
  -3   5  -1     1750.74     1591.96     60.84 o 
  -1   5  -1     3445.01     3466.59     87.14 o 
   1   5  -1     1448.75     1302.34     92.44 o 
   3   5  -1     3973.94     3941.72    177.05 o 
   5   5  -1     1105.44     1098.22     94.37 o 
   7   5  -1      572.36      478.49     85.48 o 
   9   5  -1      119.88      296.72     87.89 o 
  11   5  -1      198.32      224.44     95.86 o 
  13   5  -1      256.85      224.88    303.56 o 
 -12   6  -1      178.70      164.22    122.70 o 
 -10   6  -1      455.96      506.23    156.97 o 
  -8   6  -1     3342.34     3264.22    188.68 o 
  -6   6  -1     3429.19     3613.91    136.31 o 
  -4   6  -1     3521.32     3609.55    152.52 o 
  -2   6  -1    14080.91    14535.71    320.74 o 
   0   6  -1     7738.84     7526.32    165.87 o 
   2   6  -1    11852.02    12350.81    565.87 o 
   4   6  -1     1209.55     1115.44    194.30 o 
   6   6  -1     4336.41     4490.59    253.52 o 
   8   6  -1     1314.70     1438.36    156.26 o 
  10   6  -1      587.29      707.46    124.25 o 
  12   6  -1      182.02      709.61    217.83 o 
 -13   7  -1      100.62      -90.01    114.77 o 
 -11   7  -1      217.87      219.98    130.52 o 
  -9   7  -1      313.00      505.85     82.32 o 
  -7   7  -1      596.50      586.59     61.02 o 
  -5   7  -1     1757.58     1869.49    124.87 o 
  -3   7  -1     1287.55     1209.32     62.25 o 
  -1   7  -1     6678.29     6674.60    172.73 o 
   1   7  -1     3443.92     3508.91    187.28 o 
   3   7  -1     3664.53     3516.62    203.24 o 
   5   7  -1     1032.90     1039.44    123.38 o 
   7   7  -1      367.91      497.26    145.10 o 
   9   7  -1      629.76      588.04    121.87 o 
  11   7  -1      200.63      101.72     94.86 o 
  13   7  -1       92.02     -126.97    126.97 o 
 -12   8  -1        5.76      120.45    222.62 o 
 -10   8  -1        0.98      -29.65     76.90 o 
  -8   8  -1       15.77      204.81     82.82 o 
  -6   8  -1      278.65      310.02     45.57 o 
  -4   8  -1      410.14      387.50     63.71 o 
  -2   8  -1      289.61      324.42     54.76 o 
   0   8  -1      131.69      227.05     98.31 o 
   2   8  -1      554.69      607.89    130.82 o 
   4   8  -1      637.98      556.86    115.33 o 
   6   8  -1      193.32      279.66     91.97 o 
   8   8  -1       25.34       -7.53     96.42 o 
  10   8  -1       14.38       33.45     78.03 o 
  12   8  -1        0.55      -10.01    134.58 o 
 -11   9  -1      148.60      126.05    113.97 o 
  -9   9  -1      413.16      412.19    227.97 o 
  -7   9  -1      509.08      503.71     86.83 o 
  -5   9  -1      683.58      690.84    107.12 o 
  -3   9  -1      669.91      737.66     79.45 o 
  -1   9  -1      542.93      443.27     43.23 o 
   1   9  -1     1039.07     1172.39     90.80 o 
   3   9  -1      160.22      423.00     87.70 o 
   5   9  -1       84.62      242.01     97.00 o 
   7   9  -1      828.63      842.85    201.40 o 
   9   9  -1      199.51      243.77    109.34 o 
  11   9  -1      218.04      196.52    387.62 o 
 -10  10  -1      258.26      473.56    176.67 o 
  -8  10  -1      657.03      594.86    148.83 o 
  -6  10  -1     1264.38     1331.39    133.54 o 
  -4  10  -1      659.98      845.14     97.52 o 
  -2  10  -1      186.56      258.11     60.63 o 
   0  10  -1     1634.16     1510.26    100.03 o 
   2  10  -1     1712.46     1547.62    185.41 o 
   4  10  -1      544.46      633.42    120.29 o 
   6  10  -1      734.47      854.38    146.10 o 
   8  10  -1      696.61      972.37    164.74 o 
  10  10  -1      288.77       16.83    135.74 o 
  -9  11  -1      167.08        8.05     91.94 o 
  -7  11  -1      823.38      870.32    195.16 o 
  -5  11  -1      544.39      489.99     99.00 o 
  -3  11  -1       90.78       66.37     49.97 o 
  -1  11  -1      413.51      589.72    113.22 o 
   1  11  -1      331.77      455.68     71.47 o 
   3  11  -1      684.33      676.53    142.89 o 
   5  11  -1       62.85       27.12    170.60 o 
   7  11  -1      299.30      377.71    178.30 o 
   9  11  -1       50.95      -87.56    122.73 o 
  -8  12  -1       41.17      -35.83     94.99 o 
  -6  12  -1       30.33       90.45    109.46 o 
  -4  12  -1       28.08      108.25     74.04 o 
  -2  12  -1      242.47      207.51    105.29 o 
   0  12  -1       39.67      -71.10     71.10 o 
   2  12  -1      102.52      163.62     98.32 o 
   4  12  -1       68.85     -114.48    121.23 o 
   6  12  -1       62.92       16.66    102.10 o 
   8  12  -1       55.34       52.19    135.09 o 
  -5  13  -1      125.49      160.76    113.46 o 
  -3  13  -1      101.71      344.73    139.89 o 
  -1  13  -1      245.77      201.25    204.31 o 
   1  13  -1      378.29      511.34    143.33 o 
   3  13  -1      286.63      259.47    135.48 o 
   5  13  -1      333.51      366.74    172.10 o 
   7  13  -1       33.66      -57.72    100.34 o 
  -4  14  -1      225.06       48.87    123.46 o 
  -2  14  -1      243.86      440.80    131.54 o 
   0  14  -1      322.39      219.66    251.49 o 
   2  14  -1       89.05      378.98    357.54 o 
   4  14  -1      199.33      178.03    109.43 o 
  -1  15  -1       94.56       58.11    122.00 o 
   1  15  -1      144.32      302.96    196.52 o 
 -14   0   0      261.02      813.99    259.75 o 
 -12   0   0      294.24      173.42    153.49 o 
 -10   0   0     2150.40     2201.04    278.57 o 
  -8   0   0     5020.38     5245.83    387.32 o 
  -6   0   0     5780.47     5913.94    369.86 o 
  -4   0   0    17131.20    18208.63    737.50 o 
  -2   0   0    37250.09    37718.95    686.48 o 
   2   0   0    38125.83    37543.45    548.08 o 
   4   0   0    19635.15    19644.11    775.32 o 
   6   0   0     6040.22     6001.73    164.60 o 
   8   0   0     4882.75     4656.69    157.51 o 
  10   0   0     2242.38     2053.45    283.96 o 
  12   0   0      381.29      715.68    186.34 o 
  14   0   0      277.39      350.78    236.82 o 
 -13   1   0      256.89      611.68    165.85 o 
 -11   1   0       27.53       63.62     73.87 o 
  -9   1   0      243.81      323.70     78.07 o 
  -7   1   0     5823.70     6247.72    282.24 o 
  -5   1   0     2284.71     2417.94     97.44 o 
  -3   1   0    19457.89    19390.96    224.44 o 
   3   1   0    17495.38    18069.57    397.38 o 
   5   1   0     2582.67     2542.80    121.97 o 
   7   1   0     5779.57     5782.86    188.23 o 
   9   1   0      265.88      215.68     43.30 o 
  11   1   0       44.10      171.70     79.28 o 
  13   1   0      245.94      361.88    139.16 o 
 -14   2   0       38.35        3.26    106.12 o 
 -12   2   0       87.27      -14.89     94.63 o 
 -10   2   0      144.33      226.12    157.90 o 
  -8   2   0      624.08      594.92     94.69 o 
  -6   2   0     1011.12     1137.82     71.00 o 
  -4   2   0      655.34      581.52     33.52 o 
  -2   2   0     4414.92     4564.97     78.27 o 
   0   2   0     4193.12     4379.47     74.30 o 
   2   2   0     4418.46     4360.98    183.30 o 
   4   2   0      654.96      581.77     68.57 o 
   6   2   0     1011.17     1121.03    168.93 o 
   8   2   0      623.57      656.09     73.40 o 
  10   2   0      144.24      153.47    145.92 o 
  12   2   0       88.14      310.14    187.54 o 
  14   2   0       38.13        0.68    138.99 o 
 -13   3   0      168.58      -14.60     98.03 o 
 -11   3   0      447.62      480.00    112.94 o 
  -9   3   0     2087.60     1991.55    137.15 o 
  -7   3   0     2405.06     2407.93    122.07 o 
  -5   3   0     3053.87     2909.40    106.52 o 
  -3   3   0     2321.56     2120.26     56.17 o 
  -1   3   0     4398.94     4509.54     94.63 o 
   1   3   0     4129.62     3991.12     81.69 o 
   3   3   0     3052.77     2955.40    223.82 o 
   5   3   0     2409.42     2626.77    141.31 o 
   7   3   0     2071.84     1863.07    134.54 o 
   9   3   0     2058.15     2033.90    169.91 o 
  11   3   0      335.50      291.69    140.36 o 
  13   3   0      121.67      191.33     99.32 o 
 -14   4   0      149.18       43.10    170.99 o 
 -12   4   0      512.74      606.10    157.38 o 
 -10   4   0      568.35      536.29     89.99 o 
  -8   4   0     2895.64     2856.94    157.99 o 
  -6   4   0     4383.66     3920.74    257.80 o 
  -4   4   0     2469.68     2662.92    412.26 o 
  -2   4   0     3382.76     3181.97     73.17 o 
   0   4   0     7146.29     7145.58    156.36 o 
   2   4   0     3880.25     3480.83    133.80 o 
   4   4   0     2214.06     3316.84   1660.44 o 
   6   4   0     4391.36     4532.91    358.35 o 
   8   4   0     2546.59     2516.03    197.70 o 
  10   4   0      557.06      609.40    106.60 o 
  12   4   0      418.68      511.27    152.26 o 
  14   4   0      146.69       41.63    183.05 o 
 -13   5   0       27.92      -69.23    113.02 o 
 -11   5   0      311.43      361.70     84.95 o 
  -9   5   0      782.88      867.56     95.01 o 
  -7   5   0     2050.93     1844.16    143.90 o 
  -5   5   0     2184.11     2246.45     80.60 o 
  -3   5   0      634.30      542.82     30.90 o 
  -1   5   0     3898.41     4033.21     98.39 o 
   1   5   0     4337.25     4261.40    174.66 o 
   3   5   0      755.89      704.52     65.22 o 
   5   5   0     1938.29     2057.24    137.89 o 
   7   5   0     1923.38     2010.29    165.96 o 
   9   5   0      897.44     1123.81    133.40 o 
  11   5   0      338.48      326.33    253.12 o 
  13   5   0       37.20      118.53    125.18 o 
 -12   6   0       55.13      229.30    124.12 o 
 -10   6   0       74.73       76.83     54.98 o 
  -8   6   0       26.30       22.19     67.27 o 
  -6   6   0      215.89      365.25     71.23 o 
  -4   6   0     1012.73      833.10     45.03 o 
  -2   6   0     1010.10     1031.21     44.51 o 
   0   6   0       79.16      396.40    168.29 o 
   2   6   0     1007.41      992.99     89.61 o 
   4   6   0     1012.32      974.71    100.21 o 
   6   6   0      219.64      417.42     80.70 o 
   8   6   0       27.12       72.08     57.62 o 
  10   6   0       73.26      -11.59     72.44 o 
  12   6   0       56.00      219.62    165.64 o 
 -13   7   0       12.66       91.13     98.10 o 
 -11   7   0      214.76      224.45    127.45 o 
  -9   7   0      318.65      372.74     77.85 o 
  -7   7   0     2004.60     2131.68    116.92 o 
  -5   7   0     1641.42     1627.03     74.05 o 
  -3   7   0     3056.92     3100.24     99.16 o 
  -1   7   0     9795.20     9541.61    332.40 o 
   1   7   0     9683.33    10313.81    433.48 o 
   3   7   0     2990.61     3057.21    198.80 o 
   5   7   0     1695.06     1703.86    154.51 o 
   7   7   0     2098.34     2472.20    205.24 o 
   9   7   0      307.93      358.91    102.95 o 
  11   7   0      261.28      360.06    238.58 o 
  13   7   0       20.96      -33.20    144.85 o 
 -12   8   0      179.98      288.40    135.91 o 
 -10   8   0      229.94      401.44    130.23 o 
  -8   8   0     1465.82     1405.12    204.48 o 
  -6   8   0     2100.47     2445.26    191.61 o 
  -4   8   0      737.02      832.05     86.29 o 
  -2   8   0     3119.41     3048.19    103.74 o 
   0   8   0     2694.66     2529.35    108.34 o 
   2   8   0     2995.23     2984.88    203.44 o 
   4   8   0      587.01      620.88    114.98 o 
   6   8   0     2048.44     2106.97    252.95 o 
   8   8   0     1376.78     1254.03    160.46 o 
  10   8   0      239.51      272.94    264.11 o 
  12   8   0      201.48      229.04    243.24 o 
 -11   9   0       23.31      167.41    137.77 o 
  -9   9   0      271.86      282.24    119.39 o 
  -7   9   0     1148.12     1263.32    118.51 o 
  -5   9   0     1568.28     1520.59    132.54 o 
  -3   9   0     1760.85     1773.24    114.26 o 
  -1   9   0     1585.87     1311.42    207.42 o 
   1   9   0     1494.77     1561.05    106.25 o 
   3   9   0     1955.60     1869.14    174.28 o 
   5   9   0     1522.73     1520.95    243.75 o 
   7   9   0     1177.97     1002.69    158.44 o 
   9   9   0      299.82       49.64    101.30 o 
  11   9   0       31.14      122.66    104.27 o 
 -10  10   0        2.35      175.34    150.41 o 
  -8  10   0        5.03      -52.17    100.06 o 
  -6  10   0      145.20      272.33     75.47 o 
  -4  10   0       72.31       16.32    112.94 o 
  -2  10   0      938.81      870.68     88.00 o 
   0  10   0        0.09        1.47    106.30 o 
   2  10   0      930.75      866.41    151.44 o 
   4  10   0       72.71       13.43     88.12 o 
   6  10   0      144.58      126.11    139.29 o 
   8  10   0        5.45      -18.35     75.82 o 
  10  10   0        1.97       74.27    112.46 o 
  -9  11   0      182.64      115.90    103.01 o 
  -7  11   0      421.00      516.01    131.99 o 
  -5  11   0      455.54      522.90    128.21 o 
  -3  11   0      453.24      448.79     78.62 o 
  -1  11   0      772.50      917.50    139.13 o 
   1  11   0      786.70      712.98     96.90 o 
   3  11   0      437.26      385.40    116.38 o 
   5  11   0      437.07      617.63    208.07 o 
   7  11   0      381.35      481.49    146.88 o 
   9  11   0      144.85       -1.09    113.45 o 
  -8  12   0       66.35      383.21    209.19 o 
  -6  12   0      238.83      174.93     90.46 o 
  -4  12   0      304.24      444.58    103.52 o 
  -2  12   0      338.58      323.15    115.84 o 
   0  12   0     1210.73     1319.34    182.00 o 
   2  12   0      333.38      596.73    191.22 o 
   4  12   0      332.52      230.43    136.63 o 
   6  12   0      203.71      255.67    130.90 o 
   8  12   0       42.94      -93.35    120.99 o 
  -7  13   0      132.23      113.96    167.43 o 
  -5  13   0       11.34       32.33    177.15 o 
  -3  13   0      277.84      155.58    118.45 o 
  -1  13   0      338.82      476.76    128.66 o 
   1  13   0      346.23      389.22    284.18 o 
   3  13   0      268.79      398.71    146.13 o 
   5  13   0        3.09      248.39    219.84 o 
   7  13   0      142.71      -86.50    101.84 o 
  -4  14   0       64.52      -51.37     99.46 o 
  -2  14   0        6.05       77.09    133.30 o 
   0  14   0       66.47       39.01    122.60 o 
   2  14   0        6.68      558.52    248.29 o 
   4  14   0       66.42      184.54     99.65 o 
  -1  15   0       73.05       11.55    217.66 o 
   1  15   0       65.06      227.83    234.13 o 
 -13   1   1      223.16      378.42    284.56 o 
 -11   1   1       41.06      329.08    418.84 o 
  -9   1   1     1816.72     1966.53    162.40 o 
  -7   1   1     2695.78     2837.83    133.97 o 
  -5   1   1     4046.80     3945.41     90.48 o 
  -3   1   1    10521.39    10723.82    167.79 o 
   3   1   1    20308.57    20757.40    443.81 o 
   5   1   1     3243.91     3498.75    179.24 o 
   7   1   1     3088.95     3074.81    116.10 o 
   9   1   1     1226.83     1485.45    143.37 o 
  11   1   1      257.10      271.83    130.77 o 
  13   1   1      376.94      402.15    131.39 o 
 -14   2   1      279.74      255.04    139.98 o 
 -12   2   1      252.49      261.25    125.42 o 
 -10   2   1     1111.48     1206.64    149.37 o 
  -8   2   1     2395.30     2478.83    145.86 o 
  -6   2   1     6767.70     6462.36    141.86 o 
  -4   2   1     2251.85     2101.16     53.31 o 
  -2   2   1     1027.72     1003.33     45.34 o 
   0   2   1    28301.58    25601.87    461.85 o 
   2   2   1    10314.16    10541.07    284.94 o 
   4   2   1     9240.80     9608.78    292.00 o 
   6   2   1    10861.07    10667.95    370.44 o 
   8   2   1     4206.96     4295.32    208.23 o 
  10   2   1     1173.95     1119.04    149.97 o 
  12   2   1      775.57      833.63    167.31 o 
  14   2   1      391.12      610.68    185.12 o 
 -13   3   1      199.41      684.17    154.28 o 
 -11   3   1      782.26      742.89    149.98 o 
  -9   3   1     1529.56     1632.02    136.72 o 
  -7   3   1     5452.95     4931.30    335.33 o 
  -5   3   1     1741.28     1606.02     52.23 o 
  -3   3   1     1555.63     1578.87     42.87 o 
  -1   3   1    19433.46    18906.40    516.69 o 
   1   3   1    19202.50    18703.39    486.56 o 
   3   3   1     8028.63     8501.25    264.30 o 
   5   3   1     3882.33     4376.11    181.83 o 
   7   3   1     2932.60     2864.35    203.28 o 
   9   3   1      425.64      409.78     85.25 o 
  11   3   1      622.01      767.14    141.05 o 
  13   3   1      344.51      899.78    170.01 o 
 -14   4   1       52.63      -14.47    118.20 o 
 -12   4   1      340.69      327.55    119.71 o 
 -10   4   1       61.08        6.35     58.76 o 
  -8   4   1      548.46      703.26     83.39 o 
  -6   4   1     1730.08     1692.97     63.79 o 
  -4   4   1     1634.84     1600.52     56.31 o 
  -2   4   1      677.38      574.01     36.06 o 
   0   4   1      953.61      797.92     64.64 o 
   2   4   1     7576.52     8159.37    281.41 o 
   4   4   1      643.34      831.22    111.99 o 
   6   4   1      985.06      968.47     96.33 o 
   8   4   1       56.93      111.91     74.13 o 
  10   4   1      554.91      579.36    109.60 o 
  12   4   1      112.54      -21.65    165.47 o 
  14   4   1       76.72       35.83    133.64 o 
 -13   5   1      238.92      116.54     94.88 o 
 -11   5   1      192.97      186.99     93.32 o 
  -9   5   1      187.93      354.10     68.71 o 
  -7   5   1      724.12      636.94     89.65 o 
  -5   5   1     1183.80     1122.05     53.77 o 
  -3   5   1     3558.94     3405.71    103.74 o 
  -1   5   1     1781.68     1771.39     84.61 o 
   1   5   1     3623.57     3619.71    283.79 o 
   3   5   1     1693.69     1549.80    105.64 o 
   5   5   1     1070.86     1009.76    168.80 o 
   7   5   1     1375.11     1308.70    126.44 o 
   9   5   1      674.45      820.43    128.26 o 
  11   5   1      243.93      331.11    303.81 o 
  13   5   1      103.95      -59.28     98.61 o 
 -12   6   1      177.70      500.50    136.95 o 
 -10   6   1      425.13      455.24     93.34 o 
  -8   6   1     1449.35     1422.28    117.26 o 
  -6   6   1     4184.66     4076.63    142.13 o 
  -4   6   1     1108.80      848.28     85.46 o 
  -2   6   1    11787.02    11848.07    227.84 o 
   0   6   1     8055.59     7846.04    309.18 o 
   2   6   1    14626.07    14798.62    623.84 o 
   4   6   1     3214.50     3389.19    198.62 o 
   6   6   1     3714.66     3832.84    244.96 o 
   8   6   1     3485.20     3137.72    270.27 o 
  10   6   1      614.46      415.96    108.08 o 
  12   6   1      213.66      223.99    143.22 o 
 -13   7   1       75.42       -5.65    145.02 o 
 -11   7   1      197.03      227.44    109.72 o 
  -9   7   1      565.92      526.41     80.43 o 
  -7   7   1      390.26      609.41     84.15 o 
  -5   7   1     1071.36      905.43    110.14 o 
  -3   7   1     3171.99     3287.76    156.52 o 
  -1   7   1     3415.82     3219.34    123.60 o 
   1   7   1     6509.18     6294.25    304.85 o 
   3   7   1     1193.95     1241.24    116.66 o 
   5   7   1     1554.42     1572.54    261.80 o 
   7   7   1      627.66      539.04    109.82 o 
   9   7   1      316.23      281.37    119.52 o 
  11   7   1      173.85      304.12    107.06 o 
  13   7   1      110.66      149.47    154.00 o 
 -12   8   1        0.69     -113.61    118.65 o 
 -10   8   1       15.26      -14.29    114.90 o 
  -8   8   1       24.00      -66.81     66.81 o 
  -6   8   1      190.97      348.52     93.54 o 
  -4   8   1      633.93      758.87     81.51 o 
  -2   8   1      561.33      622.16     80.30 o 
   0   8   1      128.07      105.29     69.36 o 
   2   8   1      293.99      392.30     77.00 o 
   4   8   1      415.82      485.18     93.47 o 
   6   8   1      282.79      337.56     99.69 o 
   8   8   1       14.55      -43.04     74.68 o 
  10   8   1        0.71      -65.07     75.46 o 
  12   8   1        6.33     -111.22    164.78 o 
 -11   9   1      207.80      267.52    116.29 o 
  -9   9   1      232.61      454.88    118.45 o 
  -7   9   1      773.75      852.17    106.58 o 
  -5   9   1       30.66      110.78     79.89 o 
  -3   9   1      191.63      264.73     63.76 o 
  -1   9   1      913.40     1138.81    171.03 o 
   1   9   1      571.68      495.46     93.47 o 
   3   9   1      714.24      960.35    127.93 o 
   5   9   1      744.72      814.95    132.46 o 
   7   9   1      502.93      587.22    139.20 o 
   9   9   1      318.92       99.89    118.98 o 
  11   9   1      139.71      251.32    205.08 o 
 -10  10   1      306.01      622.10    134.36 o 
  -8  10   1      694.11      990.93    188.78 o 
  -6  10   1      822.32      817.43    104.48 o 
  -4  10   1      648.97      667.20     87.75 o 
  -2  10   1     1904.37     1900.96    233.06 o 
   0  10   1     1666.24     1668.11    161.00 o 
   2  10   1      286.48      459.28     91.03 o 
   4  10   1      834.11      781.67    173.98 o 
   6  10   1     1296.42     1291.53    188.51 o 
   8  10   1      668.15      687.16    149.67 o 
  10  10   1      217.00      113.87    123.79 o 
  -9  11   1       44.61      173.29    121.75 o 
  -7  11   1      256.42      288.81    134.07 o 
  -5  11   1       25.34      259.15    194.43 o 
  -3  11   1      659.44      745.69    219.12 o 
  -1  11   1      339.48      537.59    111.14 o 
   1  11   1      313.16      525.16    170.99 o 
   3  11   1      116.87      -52.72    109.98 o 
   5  11   1      475.00      631.75    190.19 o 
   7  11   1      815.14      836.89    208.72 o 
   9  11   1      156.94      106.86     99.61 o 
  -8  12   1       56.45      156.45    195.58 o 
  -6  12   1       64.16       99.10    122.47 o 
  -4  12   1       67.59      121.27    113.34 o 
  -2  12   1      102.00      240.12    126.75 o 
   0  12   1       38.35       45.94    133.00 o 
   2  12   1      238.52      327.29    197.68 o 
   4  12   1       29.78      378.77    116.66 o 
   6  12   1       31.84       18.74     90.32 o 
   8  12   1       43.09     -126.19    126.19 o 
  -7  13   1       14.10       95.48    169.92 o 
  -5  13   1      309.09      184.07    158.06 o 
  -3  13   1      286.47      511.91    179.88 o 
  -1  13   1      414.19      598.45    318.70 o 
   1  13   1      280.65      181.33    109.50 o 
   3  13   1       97.67       22.73    103.40 o 
   5  13   1      138.08      355.15    218.34 o 
   7  13   1      228.15       -9.40     94.00 o 
  -4  14   1      224.91       79.60    340.30 o 
  -2  14   1      100.44      414.14    444.90 o 
   0  14   1      358.15      416.34    134.82 o 
   2  14   1      243.52      244.74    136.81 o 
   4  14   1      233.95      242.66    259.24 o 
  -1  15   1      123.00      106.89    126.68 o 
   1  15   1      109.13      147.93    146.64 o 
 -14   0   2      249.81      474.75    206.19 o 
 -12   0   2      160.06      161.02    143.74 o 
 -10   0   2      898.51      938.90    168.46 o 
  -8   0   2     2850.45     2774.61    267.19 o 
  -6   0   2     7689.02     8209.95    436.00 o 
  -4   0   2     4164.61     4130.77    105.79 o 
  -2   0   2    30145.99    30916.39    454.66 o 
   2   0   2    54105.75    52812.22    847.87 o 
   4   0   2    24944.51    24465.43    425.84 o 
   6   0   2    11029.81    10043.72    364.77 o 
   8   0   2     1648.47     1496.65    195.67 o 
  10   0   2      239.81      441.22    128.08 o 
  12   0   2      562.47      642.62    203.97 o 
  14   0   2      552.48      -83.50    163.24 o 
 -13   1   2      157.30      275.91    112.74 o 
 -11   1   2      334.13      215.13     89.10 o 
  -9   1   2     1799.49     1574.52    143.07 o 
  -7   1   2     2459.34     2465.82    150.19 o 
  -5   1   2     9749.78    10691.21    244.22 o 
  -3   1   2    26866.86    27877.67    378.97 o 
  -1   1   2    23876.18    25164.23    220.69 o 
   1   1   2     7085.13     7284.18    121.95 o 
   3   1   2     9874.43     9426.48    243.42 o 
   5   1   2     4386.02     4465.41    131.38 o 
   7   1   2     6526.26     6671.86    201.57 o 
   9   1   2      676.67      916.05    115.88 o 
  11   1   2      474.88      653.74    134.45 o 
  13   1   2      262.31      577.25    144.92 o 
 -14   2   2       62.61       69.86    217.53 o 
 -12   2   2       70.56      199.73    190.45 o 
 -10   2   2      154.32      169.11     68.36 o 
  -8   2   2       58.96      104.20     46.08 o 
  -6   2   2        0.91       -0.62     12.45 o 
  -4   2   2     2987.50     3215.06    106.04 o 
  -2   2   2     4929.54     5387.73    101.92 o 
   0   2   2     8629.55     8283.22    129.27 o 
   2   2   2       92.88      183.95     28.00 o 
   4   2   2     1653.95     1641.57    160.03 o 
   6   2   2      150.61      219.29     76.83 o 
   8   2   2       22.37        9.20     49.36 o 
  10   2   2      217.85      223.08     94.85 o 
  12   2   2      386.09      387.04    119.02 o 
  14   2   2        2.43       54.29    247.52 o 
 -13   3   2      650.37      675.47    239.43 o 
 -11   3   2      956.79      949.68    232.16 o 
  -9   3   2     1853.97     1706.33    135.76 o 
  -7   3   2     2713.31     2710.58     87.79 o 
  -5   3   2     9488.25     9261.72    209.70 o 
  -3   3   2     5868.59     5795.80    116.40 o 
  -1   3   2    12227.21    13411.13    356.39 o 
   1   3   2     3643.86     3497.06    132.43 o 
   3   3   2      543.03      643.69    188.31 o 
   5   3   2     1802.03     1743.66    115.56 o 
   7   3   2     2247.36     2258.11    148.15 o 
   9   3   2      444.21      403.15     73.01 o 
  11   3   2       27.01      146.73    135.65 o 
  13   3   2      199.58       87.48    119.83 o 
 -14   4   2      398.15      541.49    238.28 o 
 -12   4   2     1068.85      786.04    336.93 o 
 -10   4   2     1888.96     1892.68    142.33 o 
  -8   4   2     2754.91     2552.61    150.47 o 
  -6   4   2     5155.73     5395.68    153.48 o 
  -4   4   2      256.86      213.74     22.33 o 
  -2   4   2    11906.94    11451.04    289.38 o 
   0   4   2    16824.63    16843.01    489.29 o 
   2   4   2     6592.74     7083.02    504.19 o 
   4   4   2       64.35       25.94     41.14 o 
   6   4   2      918.56     1014.86    202.60 o 
   8   4   2     1957.45     1817.66    152.12 o 
  10   4   2      231.04      419.76     92.11 o 
  12   4   2      561.20      609.12    222.06 o 
  14   4   2      235.20      196.31    154.94 o 
 -13   5   2       59.76      -21.90    131.76 o 
 -11   5   2      179.43       72.44     70.39 o 
  -9   5   2      314.77      432.79     75.41 o 
  -7   5   2      878.47      906.26     58.34 o 
  -5   5   2     4409.12     4465.47    127.65 o 
  -3   5   2     2839.95     2725.46    104.04 o 
  -1   5   2     4722.70     4484.77    133.31 o 
   1   5   2     2008.60     2331.78    129.16 o 
   3   5   2     4155.05     4495.46    224.61 o 
   5   5   2     2039.96     2151.73    150.71 o 
   7   5   2     2845.32     3022.48    215.76 o 
   9   5   2      283.19      294.51     98.42 o 
  11   5   2       91.66      -22.07    152.89 o 
  13   5   2       23.62      170.03    128.83 o 
 -12   6   2       39.04       14.05     86.06 o 
 -10   6   2      156.20      103.24    101.99 o 
  -8   6   2      150.05      235.76     52.10 o 
  -6   6   2      477.80      519.07     57.45 o 
  -4   6   2      574.12      458.72     42.25 o 
  -2   6   2     1027.50     1210.87     71.10 o 
   0   6   2     3673.49     3807.25    185.77 o 
   2   6   2      342.61      233.65     61.52 o 
   4   6   2      984.04     1161.89    204.14 o 
   6   6   2      255.71      386.78     85.68 o 
   8   6   2       40.75       64.90     76.30 o 
  10   6   2        3.07      -75.80     75.80 o 
  12   6   2       12.55       74.09    131.67 o 
 -13   7   2       13.34       30.49     91.45 o 
 -11   7   2      187.50      225.94    108.94 o 
  -9   7   2      337.30      487.16    272.97 o 
  -7   7   2     2800.25     2885.87    170.22 o 
  -5   7   2     1040.46     1081.67     84.73 o 
  -3   7   2     1405.34     1452.42    100.15 o 
  -1   7   2     2305.59     2087.99     64.68 o 
   1   7   2     2763.92     2807.07    173.93 o 
   3   7   2     2081.08     2024.40    223.86 o 
   5   7   2     1791.14     1758.62    160.33 o 
   7   7   2     1222.58     1523.05    175.12 o 
   9   7   2      535.72      237.80    117.39 o 
  11   7   2      329.52      555.65    137.79 o 
  13   7   2       92.15      106.26    170.77 o 
 -12   8   2      243.49      539.32    256.07 o 
 -10   8   2      287.92      484.33    202.26 o 
  -8   8   2      727.03      836.03    147.80 o 
  -6   8   2     3311.43     3039.75    182.03 o 
  -4   8   2     4215.69     4332.64    304.86 o 
  -2   8   2     8364.97     8518.08    318.34 o 
   0   8   2     4296.56     4329.19    239.53 o 
   2   8   2     2104.86     2159.98    221.59 o 
   4   8   2     1901.30     1864.88    183.70 o 
   6   8   2     1531.92     1471.49    185.92 o 
   8   8   2      777.27      824.65    150.88 o 
  10   8   2      264.96       64.00    107.48 o 
  12   8   2      145.53       93.34    180.01 o 
 -11   9   2       71.23      130.94    183.69 o 
  -9   9   2      496.77      769.94    141.51 o 
  -7   9   2      402.54      275.64     74.14 o 
  -5   9   2      110.44      102.43     52.37 o 
  -3   9   2      313.54      388.89     64.43 o 
  -1   9   2      933.06     1013.50    135.89 o 
   1   9   2     1913.94     1797.58    171.19 o 
   3   9   2       83.78      247.03    154.00 o 
   5   9   2      588.96      522.72    140.66 o 
   7   9   2      243.82      163.43    172.01 o 
   9   9   2      370.35      199.81    128.63 o 
  11   9   2      176.94      323.55    271.64 o 
 -10  10   2        2.45     -102.49    102.49 o 
  -8  10   2       51.91       28.33     80.87 o 
  -6  10   2        1.33       38.91    113.49 o 
  -4  10   2      277.27      173.53     67.19 o 
  -2  10   2       74.31      361.48    144.51 o 
   0  10   2      106.68      165.84    194.94 o 
   2  10   2      109.58      250.75     73.28 o 
   4  10   2     1265.16     1141.47    162.39 o 
   6  10   2      330.57      480.80    120.11 o 
   8  10   2      195.88      140.35    143.26 o 
  10  10   2        3.75      -60.53    110.30 o 
  -9  11   2      133.78      159.54    274.30 o 
  -7  11   2      253.46      248.07     92.63 o 
  -5  11   2      445.79      432.70    116.97 o 
  -3  11   2      184.77      179.23     84.04 o 
  -1  11   2      157.34      235.55     93.61 o 
   1  11   2      330.12      156.38    108.57 o 
   3  11   2      790.54      804.64    224.63 o 
   5  11   2       59.20      224.78    244.52 o 
   7  11   2      105.51      238.19    115.93 o 
   9  11   2       32.76      105.52    114.25 o 
  -8  12   2      442.86      507.84    140.23 o 
  -6  12   2      502.69      479.73    113.27 o 
  -4  12   2      417.49      321.56     70.65 o 
  -2  12   2      604.87      715.03    195.37 o 
   0  12   2     1802.04     1931.27    248.59 o 
   2  12   2      798.86      842.90    172.82 o 
   4  12   2      497.96      648.13    226.04 o 
   6  12   2      308.39      510.00    179.33 o 
   8  12   2      270.29      141.24    146.93 o 
  -7  13   2      234.04      489.69    172.36 o 
  -5  13   2      100.58       43.76     69.97 o 
  -3  13   2      388.28      565.94    243.15 o 
  -1  13   2      136.03       62.85     99.19 o 
   1  13   2       63.61      158.43    100.68 o 
   3  13   2      127.46      334.20    164.27 o 
   5  13   2      102.37      339.39    129.86 o 
   7  13   2      157.33      187.06    118.76 o 
  -4  14   2       20.68      189.63    201.66 o 
  -2  14   2       51.65      209.26    308.09 o 
   0  14   2       25.03        8.88     96.59 o 
   2  14   2       76.78       69.92    157.08 o 
   4  14   2        9.45       97.96    136.89 o 
  -1  15   2       65.54      124.04    162.09 o 
   1  15   2      145.49      536.95    166.89 o 
 -13   1   3      186.86       57.18     91.22 o 
 -11   1   3      173.07      120.39     89.54 o 
  -9   1   3      495.99      685.38    268.31 o 
  -7   1   3      259.50      290.82     53.03 o 
  -5   1   3      571.60      958.54    236.51 o 
  -3   1   3     7353.60     7681.49    132.83 o 
  -1   1   3     6985.74     7208.86    124.26 o 
   1   1   3    19569.41    20108.15    261.34 o 
   3   1   3      400.20      379.59     28.73 o 
   5   1   3     4053.09     4148.99    161.51 o 
   7   1   3     3425.04     3331.42    116.52 o 
   9   1   3     1528.38     1370.80    156.31 o 
  11   1   3      834.28      786.37    157.07 o 
  13   1   3      304.37       77.03    109.90 o 
 -14   2   3      160.46      203.81    111.36 o 
 -12   2   3      660.52      613.53    133.32 o 
 -10   2   3     1578.25     1499.60    150.31 o 
  -8   2   3     3238.95     3110.65    238.58 o 
  -6   2   3     6256.14     6281.81    165.44 o 
  -4   2   3    13850.17    13360.60    334.91 o 
  -2   2   3    68246.11    68314.25   1113.89 o 
   0   2   3    39111.05    37763.07    426.70 o 
   2   2   3     5548.98     5892.49    190.99 o 
   4   2   3     4932.79     4767.26    174.73 o 
   6   2   3     7763.92     7909.51    293.50 o 
   8   2   3     2601.91     2556.95    121.76 o 
  10   2   3      251.78      312.81    118.07 o 
  12   2   3      201.18      518.65    142.06 o 
  14   2   3       90.18       19.91    226.55 o 
 -13   3   3      102.89      201.07    111.58 o 
 -11   3   3      395.23      542.64     84.66 o 
  -9   3   3     1511.11     1344.10    123.22 o 
  -7   3   3     1854.99     1843.93     76.39 o 
  -5   3   3     1897.69     1793.40     63.29 o 
  -3   3   3     2271.76     2285.06     72.49 o 
  -1   3   3     3271.23     3434.24     65.48 o 
   1   3   3     1681.15     1433.69     76.19 o 
   3   3   3     8147.72     7636.22    572.93 o 
   5   3   3     3184.95     3148.70    159.17 o 
   7   3   3     1762.95     2048.66    181.59 o 
   9   3   3       73.26      134.74     61.57 o 
  11   3   3      132.91      194.01    164.23 o 
  13   3   3      136.48       51.46    112.43 o 
 -14   4   3       72.73      141.08    156.06 o 
 -12   4   3      113.98       64.87     62.30 o 
 -10   4   3      175.03      183.46     60.58 o 
  -8   4   3       14.20       40.81     35.17 o 
  -6   4   3      621.27      656.79     44.32 o 
  -4   4   3      224.64      256.79     32.18 o 
  -2   4   3     5354.36     5229.36    156.77 o 
   0   4   3       52.39       42.95     28.15 o 
   2   4   3     3075.55     3187.30    140.45 o 
   4   4   3      130.87       96.12     40.41 o 
   6   4   3      906.33      875.09    132.06 o 
   8   4   3       74.87       83.16     68.11 o 
  10   4   3       15.53       75.05     59.96 o 
  12   4   3      188.15      272.19    261.46 o 
  14   4   3        3.50     -112.34    168.80 o 
 -13   5   3       72.66      410.66    182.79 o 
 -11   5   3      607.56      559.34     94.41 o 
  -9   5   3      393.67      522.39    144.18 o 
  -7   5   3     1955.83     1803.74    105.42 o 
  -5   5   3     6200.09     6301.06    167.65 o 
  -3   5   3     8371.79     7879.91    253.63 o 
  -1   5   3     8480.53     8508.47    557.02 o 
   1   5   3     9728.10     9856.66    565.70 o 
   3   5   3     4748.04     4409.22    229.29 o 
   5   5   3     3146.56     2899.13    181.90 o 
   7   5   3     1734.17     1533.11    151.47 o 
   9   5   3      934.96     1025.78    302.91 o 
  11   5   3      273.28      257.44    189.25 o 
  13   5   3      187.43      352.60    139.70 o 
 -12   6   3      297.20      461.84    216.97 o 
 -10   6   3      495.64      458.88     83.25 o 
  -8   6   3     1477.35     1242.12    123.09 o 
  -6   6   3     4092.37     3967.46    130.66 o 
  -4   6   3     2025.76     2106.86    113.31 o 
  -2   6   3     4665.18     4663.50    181.18 o 
   0   6   3     5617.67     5613.61    269.41 o 
   2   6   3     5796.52     5460.14    277.88 o 
   4   6   3     3925.54     3743.63    232.99 o 
   6   6   3     4188.34     4280.48    272.69 o 
   8   6   3     2801.48     2445.72    206.26 o 
  10   6   3      788.59      756.85    148.04 o 
  12   6   3      404.48      476.46    140.94 o 
 -13   7   3       88.73      232.63    136.87 o 
 -11   7   3       60.21       33.43     80.39 o 
  -9   7   3      234.46      308.67     98.84 o 
  -7   7   3     1191.39     1144.75    100.62 o 
  -5   7   3     2508.40     2734.69    222.92 o 
  -3   7   3     2572.15     2615.09    212.78 o 
  -1   7   3      771.41      602.17    105.71 o 
   1   7   3     2232.81     2022.86    150.55 o 
   3   7   3      846.10      758.96    102.91 o 
   5   7   3     1980.89     1818.70    169.39 o 
   7   7   3     1090.73     1255.79    323.83 o 
   9   7   3      203.24      424.58    161.57 o 
  11   7   3       65.20       58.63     84.99 o 
  13   7   3       58.83      -64.08    170.47 o 
 -12   8   3       14.60       74.36    110.47 o 
 -10   8   3       31.62     -120.04    120.04 o 
  -8   8   3        7.62      -12.10     45.83 o 
  -6   8   3       50.71       39.83     55.43 o 
  -4   8   3      683.81      576.87     74.07 o 
  -2   8   3      623.31      623.90     69.06 o 
   0   8   3      979.42     1094.35    114.62 o 
   2   8   3       26.28      -53.87     55.07 o 
   4   8   3      154.16      260.48     83.76 o 
   6   8   3      172.20      159.58     91.13 o 
   8   8   3        5.89      -41.09    131.80 o 
  10   8   3        4.01      141.14    189.21 o 
  12   8   3       12.31      -75.38    148.95 o 
 -11   9   3      166.29      152.25    110.87 o 
  -9   9   3       51.71      -16.27     93.26 o 
  -7   9   3      512.60      589.92    111.92 o 
  -5   9   3      595.02      743.21    260.08 o 
  -3   9   3     1867.34     2002.97    137.60 o 
  -1   9   3     2563.15     2587.21    194.04 o 
   1   9   3     1041.24     1130.38    181.21 o 
   3   9   3     1014.08      931.19    143.15 o 
   5   9   3      716.25      775.58    132.89 o 
   7   9   3      235.40      302.92    115.64 o 
   9   9   3      106.48      141.80    185.57 o 
  11   9   3       17.75       51.38    116.75 o 
 -10  10   3      177.83      273.44    251.79 o 
  -8  10   3      499.61      505.69    185.70 o 
  -6  10   3      658.72      647.56    117.69 o 
  -4  10   3      393.52      593.73    114.59 o 
  -2  10   3      592.84      505.41    106.55 o 
   0  10   3      782.06      780.03    163.76 o 
   2  10   3      675.69      752.50    134.88 o 
   4  10   3     1766.61     1766.17    195.10 o 
   6  10   3     1046.90      846.44    161.57 o 
   8  10   3      122.71      236.50    147.16 o 
  10  10   3      204.05      -71.39    194.51 o 
  -9  11   3      231.15      245.38    153.79 o 
  -7  11   3      185.43      365.23     94.21 o 
  -5  11   3      124.17      113.74     93.40 o 
  -3  11   3     1149.96     1086.37    154.92 o 
  -1  11   3      779.58      779.71    134.03 o 
   1  11   3     1006.67      951.01    155.75 o 
   3  11   3      420.27      516.83    117.11 o 
   5  11   3      467.05      173.12    144.77 o 
   7  11   3       14.47      -92.90     92.90 o 
   9  11   3       12.11      -22.80    162.09 o 
  -8  12   3       72.96      116.61    107.53 o 
  -6  12   3       29.96       22.14     73.72 o 
  -4  12   3       99.73      -12.36    165.51 o 
  -2  12   3      125.18      -60.42    107.88 o 
   0  12   3       86.10       82.80     86.33 o 
   2  12   3      183.21      156.45    101.65 o 
   4  12   3       19.57       38.42    158.28 o 
   6  12   3       15.70      -66.28    134.84 o 
   8  12   3       40.65     -135.86    173.08 o 
  -7  13   3       77.59      149.53    108.52 o 
  -5  13   3      311.61      114.88    134.50 o 
  -3  13   3      153.21       72.86     99.03 o 
  -1  13   3      339.31      471.70    141.44 o 
   1  13   3      787.30      873.50    171.82 o 
   3  13   3      361.29      425.21    142.53 o 
   5  13   3       47.54      -82.58     89.61 o 
   7  13   3       72.80      160.07    140.22 o 
  -4  14   3      442.17      297.80    327.73 o 
  -2  14   3      377.46      388.67    167.90 o 
   0  14   3      345.52      533.67    166.49 o 
   2  14   3      310.83      171.98    146.00 o 
   4  14   3      293.98       18.20    149.12 o 
  -1  15   3       82.40      337.50    257.74 o 
   1  15   3       38.33      115.16    323.45 o 
 -14   0   4      193.42      115.93    203.54 o 
 -12   0   4      627.37      358.31    148.53 o 
 -10   0   4      477.58      412.81    152.72 o 
  -8   0   4     3228.19     3121.11    277.55 o 
  -6   0   4      640.03      647.82     47.74 o 
  -4   0   4     8990.39     9473.23    239.56 o 
  -2   0   4    16723.17    18217.98    335.28 o 
   2   0   4    20238.31    20505.92    676.24 o 
   4   0   4    12233.61    12836.19    312.11 o 
   6   0   4     3432.00     3477.11    107.53 o 
   8   0   4     5641.36     5418.23    441.30 o 
  10   0   4     3331.92     3316.27    385.95 o 
  12   0   4     1107.53     1063.21    245.29 o 
  14   0   4      180.00      400.23    167.26 o 
 -13   1   4      130.08      202.64     90.08 o 
 -11   1   4      586.66      546.22    165.89 o 
  -9   1   4     1591.32     1791.79    141.13 o 
  -7   1   4      128.02       90.63     27.56 o 
  -5   1   4     7472.72     7407.17    161.48 o 
  -3   1   4    15078.77    15971.58    265.51 o 
  -1   1   4      668.25      751.73     35.86 o 
   1   1   4    10557.54    10190.62    246.43 o 
   3   1   4     8071.49     8498.58    153.12 o 
   5   1   4     6387.53     6258.59    136.62 o 
   7   1   4     2577.63     2525.94    101.34 o 
   9   1   4     1274.02     1263.54    156.33 o 
  11   1   4     1024.63     1023.73    163.47 o 
  13   1   4      286.36      200.10    139.61 o 
 -14   2   4       18.35       64.55     82.26 o 
 -12   2   4      177.70      205.56    100.11 o 
 -10   2   4      145.77      221.67     62.51 o 
  -8   2   4      102.41       49.24     28.39 o 
  -6   2   4       63.21       89.19     29.96 o 
  -4   2   4      395.69      397.38     52.30 o 
  -2   2   4    22290.58    23541.56    476.72 o 
   0   2   4    21896.86    21815.62    294.40 o 
   2   2   4     3826.41     3874.18    101.18 o 
   4   2   4      118.50      176.05     35.82 o 
   6   2   4      207.16      240.32     36.70 o 
   8   2   4      105.11      137.59     39.67 o 
  10   2   4      302.66      385.74    101.78 o 
  12   2   4       15.08       35.23     88.29 o 
  14   2   4       23.20       80.89    190.54 o 
 -13   3   4       59.73      -78.20     78.20 o 
 -11   3   4      452.60      577.24    149.27 o 
  -9   3   4      890.48      721.82     84.81 o 
  -7   3   4     2700.23     2708.00    104.40 o 
  -5   3   4     3530.88     3497.63    106.72 o 
  -3   3   4      117.85      197.93     55.42 o 
  -1   3   4     4056.64     3466.77    190.38 o 
   1   3   4    20510.51    19232.87    539.89 o 
   3   3   4      715.44      611.10     58.68 o 
   5   3   4      139.94      243.83     44.74 o 
   7   3   4      602.04      568.74     90.82 o 
   9   3   4      702.61      658.32     96.02 o 
  11   3   4      107.11       13.91    157.00 o 
  13   3   4       90.51      182.24    117.95 o 
 -14   4   4      328.14      136.46    202.51 o 
 -12   4   4      862.06      792.61    131.36 o 
 -10   4   4      692.67      751.68     96.48 o 
  -8   4   4     2078.29     1874.90     92.65 o 
  -6   4   4     6581.01     6109.74    179.15 o 
  -4   4   4     7009.05     6753.49    158.50 o 
  -2   4   4    13929.74    14536.78    377.44 o 
   0   4   4     5253.53     5174.76    189.96 o 
   2   4   4     9881.53     9266.81    338.84 o 
   4   4   4     3754.61     3888.17    189.49 o 
   6   4   4     4829.36     4888.89    242.63 o 
   8   4   4      957.08     1031.18    251.92 o 
  10   4   4      252.79      444.45     88.43 o 
  12   4   4      346.20      349.54    145.07 o 
  14   4   4      166.62      191.01    155.42 o 
 -13   5   4      413.76      350.13    520.36 o 
 -11   5   4      546.86      408.73    115.04 o 
  -9   5   4      894.88      984.42     96.40 o 
  -7   5   4     1196.37     1170.85     92.66 o 
  -5   5   4     1076.94     1067.89     47.89 o 
  -3   5   4     1421.01     1325.61     76.98 o 
  -1   5   4    11224.61    10503.23    389.63 o 
   1   5   4     6917.69     6859.63    280.03 o 
   3   5   4     1795.16     1647.99    128.76 o 
   5   5   4      984.57     1167.71    123.77 o 
   7   5   4     1423.49     1425.85    134.22 o 
   9   5   4      889.69      959.55    134.32 o 
  11   5   4      241.16      235.84    111.07 o 
  13   5   4      177.19      -12.33    113.12 o 
 -12   6   4        6.31      -83.38     83.38 o 
 -10   6   4      102.96      207.03     59.25 o 
  -8   6   4      116.56      206.79     44.90 o 
  -6   6   4      141.50      116.55     30.27 o 
  -4   6   4      378.46      476.05     55.15 o 
  -2   6   4      356.84      440.38     47.71 o 
   0   6   4      908.24     1043.82    209.23 o 
   2   6   4     1478.28     1661.33    123.01 o 
   4   6   4       40.55       12.66     56.98 o 
   6   6   4      337.99      403.98     87.33 o 
   8   6   4      213.32      286.71    147.29 o 
  10   6   4      335.75      462.00    136.55 o 
  12   6   4       10.62      162.99    191.39 o 
 -13   7   4       60.46      -59.86     85.71 o 
 -11   7   4      157.82      359.13    122.96 o 
  -9   7   4      281.42      292.30    128.89 o 
  -7   7   4      238.89      220.43     63.53 o 
  -5   7   4     1208.20     1164.95    107.12 o 
  -3   7   4      979.46      905.39     81.94 o 
  -1   7   4      228.40      138.88     58.27 o 
   1   7   4     1081.39     1228.09    121.16 o 
   3   7   4     5271.52     5720.69    323.56 o 
   5   7   4     1691.88     1669.03    161.63 o 
   7   7   4     1002.48      634.61    130.01 o 
   9   7   4      885.91     1114.93    153.22 o 
  11   7   4      261.56        2.12    125.53 o 
 -12   8   4      290.89      449.08    254.19 o 
 -10   8   4      477.42      413.53    135.70 o 
  -8   8   4      317.98      459.99     93.30 o 
  -6   8   4      624.51      484.94     90.02 o 
  -4   8   4     1633.84     1610.96    179.26 o 
  -2   8   4     2465.72     2341.17    189.04 o 
   0   8   4     4897.30     4933.99    289.18 o 
   2   8   4     3455.57     3401.34    227.73 o 
   4   8   4     2078.85     2081.91    189.94 o 
   6   8   4     1315.48     1541.14    194.01 o 
   8   8   4      351.22      523.77    110.51 o 
  10   8   4      496.30      369.61    170.89 o 
  12   8   4      244.00      219.20    314.68 o 
 -11   9   4      158.06      521.32    153.97 o 
  -9   9   4      216.82      322.29    112.76 o 
  -7   9   4      459.90      719.33    107.52 o 
  -5   9   4      865.99      792.58    103.07 o 
  -3   9   4     1453.46     1350.91    112.02 o 
  -1   9   4      281.57      307.16     89.89 o 
   1   9   4      792.51      868.47    126.95 o 
   3   9   4      350.58      500.69    104.37 o 
   5   9   4     1968.06     1743.85    206.51 o 
   7   9   4      188.67      316.62    120.93 o 
   9   9   4      150.03      216.37    115.01 o 
  11   9   4       27.57       55.18    148.27 o 
 -10  10   4       17.19      393.93    128.97 o 
  -8  10   4       25.40       -7.51     74.33 o 
  -6  10   4       97.84       71.37     59.93 o 
  -4  10   4       26.92       11.40     55.09 o 
  -2  10   4      199.74      366.51    102.73 o 
   0  10   4       99.70      128.99     66.51 o 
   2  10   4      455.85      374.35    107.92 o 
   4  10   4      259.21      217.24    107.26 o 
   6  10   4      492.70      735.75    245.25 o 
   8  10   4       41.75       51.40     72.97 o 
  10  10   4        6.94      -35.20    127.48 o 
  -9  11   4      168.20      202.60    116.21 o 
  -7  11   4      429.02      607.29    117.88 o 
  -5  11   4      900.18     1229.48    177.57 o 
  -3  11   4      370.38      683.53    128.65 o 
  -1  11   4      182.70       91.10     72.89 o 
   1  11   4      212.14      649.89     90.18 o 
   3  11   4      199.49      135.33    110.02 o 
   5  11   4      318.13      493.06    130.51 o 
   7  11   4      438.25      435.37    213.59 o 
   9  11   4      204.80      -63.90    133.26 o 
  -8  12   4      125.40      104.70    341.67 o 
  -6  12   4      311.51      351.12    168.45 o 
  -4  12   4      619.29      552.74    143.07 o 
  -2  12   4      365.52      271.74    140.44 o 
   0  12   4      259.21      171.06    102.83 o 
   2  12   4      188.89      309.09    256.71 o 
   4  12   4      363.19      522.78    163.84 o 
   6  12   4      225.31      513.70    178.81 o 
   8  12   4      202.86       51.87    225.57 o 
  -7  13   4      103.18      189.55    302.40 o 
  -5  13   4      190.26      500.99    163.41 o 
  -3  13   4      193.39       65.48    194.39 o 
  -1  13   4      324.62      469.25    145.04 o 
   1  13   4      282.75       97.13    290.42 o 
   3  13   4      154.55      195.84    117.87 o 
   5  13   4      193.14      488.05    213.16 o 
   7  13   4      110.91      235.60    221.68 o 
  -4  14   4        9.21      107.45     97.53 o 
  -2  14   4      100.89      109.82    105.77 o 
   0  14   4        7.40       26.95     92.53 o 
   2  14   4       30.15       -3.18    133.51 o 
   4  14   4        2.74       43.79    113.89 o 
 -13   1   5      312.80      128.39    123.46 o 
 -11   1   5      646.51      601.09    127.29 o 
  -9   1   5     1625.99     1501.88     97.55 o 
  -7   1   5     1475.81     1474.09     62.93 o 
  -5   1   5     7676.50     7841.37    181.16 o 
  -3   1   5     2883.16     2872.20     71.88 o 
  -1   1   5      671.39      641.86     32.66 o 
   1   1   5    24332.12    24299.54    347.82 o 
   3   1   5    11225.08    11812.15    294.51 o 
   5   1   5     4098.88     3837.79     96.85 o 
   7   1   5      289.30      188.73     30.39 o 
   9   1   5      107.51      212.11     81.93 o 
  11   1   5      103.80      181.17     92.71 o 
  13   1   5      178.96      361.49    139.97 o 
 -14   2   5      204.12      130.71    122.57 o 
 -12   2   5      864.88      757.29    135.89 o 
 -10   2   5      950.68      981.76    113.28 o 
  -8   2   5     3315.84     3328.30    135.46 o 
  -6   2   5     2423.97     2417.37     89.55 o 
  -4   2   5     7503.03     7517.13    165.24 o 
  -2   2   5    12127.42    12040.97    250.44 o 
   0   2   5     6824.54     6519.24    220.91 o 
   2   2   5    17260.52    17578.80    374.57 o 
   4   2   5     6563.84     7020.15    400.55 o 
   6   2   5     2030.13     1894.49     92.39 o 
   8   2   5     2284.92     2072.22    112.80 o 
  10   2   5      915.36     1032.90    259.84 o 
  12   2   5      480.97      477.13    261.16 o 
  14   2   5      207.61      374.96    289.78 o 
 -13   3   5      251.30      371.95    145.62 o 
 -11   3   5      307.78      358.16     89.05 o 
  -9   3   5      742.80      672.51     83.69 o 
  -7   3   5     1063.46     1067.55     91.70 o 
  -5   3   5     9455.61     9627.34    268.69 o 
  -3   3   5    10266.82    10064.12    283.48 o 
  -1   3   5     7251.99     6916.57    283.71 o 
   1   3   5     2243.90     2172.78     77.24 o 
   3   3   5     6300.36     6442.15    253.70 o 
   5   3   5      235.29      233.64     65.84 o 
   7   3   5      370.16      259.92     49.94 o 
   9   3   5      568.35      395.71     75.66 o 
  11   3   5      139.41      204.18    105.82 o 
  13   3   5       25.98       43.46    176.50 o 
 -12   4   5       20.51       64.95    124.39 o 
 -10   4   5      125.67      187.40    111.47 o 
  -8   4   5      440.73      453.97     49.50 o 
  -6   4   5      214.02      278.21     42.68 o 
  -4   4   5     2112.33     1978.35     65.65 o 
  -2   4   5     3045.98     3206.70    119.99 o 
   0   4   5     2478.30     2369.33    180.44 o 
   2   4   5      944.51      839.07     71.33 o 
   4   4   5     1661.72     1716.43    162.64 o 
   6   4   5      193.96      311.61     62.06 o 
   8   4   5      315.70      284.97     76.37 o 
  10   4   5       95.77      175.66    128.02 o 
  12   4   5       43.81        9.53    110.87 o 
 -13   5   5      238.17      192.32    215.73 o 
 -11   5   5     1097.73     1068.91    128.29 o 
  -9   5   5      421.34      327.49     69.66 o 
  -7   5   5     1393.92     1440.92     77.55 o 
  -5   5   5     1935.68     1915.03     68.72 o 
  -3   5   5     1399.10     1411.34    166.69 o 
  -1   5   5     1667.20     1693.77    101.44 o 
   1   5   5      621.25      636.63    146.34 o 
   3   5   5      659.76      699.26     75.11 o 
   5   5   5      569.64      405.39     79.03 o 
   7   5   5      498.19      422.14     95.04 o 
   9   5   5      515.94      562.56    125.04 o 
  11   5   5       72.52      -48.79     80.42 o 
  13   5   5      111.57       27.11    106.98 o 
 -12   6   5      155.54       84.32     99.36 o 
 -10   6   5      720.80      678.58    141.87 o 
  -8   6   5     2553.46     2476.53    118.41 o 
  -6   6   5     3832.77     4058.48    194.33 o 
  -4   6   5     3783.56     3785.21    179.14 o 
  -2   6   5     1299.50     1275.12    100.65 o 
   0   6   5     4167.21     3687.12    450.07 o 
   2   6   5     3601.22     3430.80    242.00 o 
   4   6   5     2538.31     2324.85    226.68 o 
   6   6   5     3361.67     3423.95    252.02 o 
   8   6   5      953.12      857.18    138.57 o 
  10   6   5      598.85      863.05    148.48 o 
  12   6   5      389.16      201.10    130.58 o 
 -13   7   5       26.59      -42.67    104.66 o 
 -11   7   5      239.33      118.23    122.78 o 
  -9   7   5      449.49      541.53    163.11 o 
  -7   7   5      511.97      651.19    158.79 o 
  -5   7   5     1828.53     1664.21    132.10 o 
  -3   7   5     1797.44     1662.11    120.91 o 
  -1   7   5     4069.64     3808.01    524.98 o 
   1   7   5      817.97      921.01    139.46 o 
   3   7   5     1081.34     1053.78    137.27 o 
   5   7   5     2666.05     2493.04    203.03 o 
   7   7   5     1035.19     1127.41    166.04 o 
   9   7   5      850.09      729.12    155.75 o 
  11   7   5      139.31      266.60    171.46 o 
 -12   8   5       32.82      250.31    127.08 o 
 -10   8   5       48.33      110.45    113.53 o 
  -8   8   5      224.96      168.15     62.53 o 
  -6   8   5      398.58      503.57     75.96 o 
  -4   8   5      192.04      185.80     56.05 o 
  -2   8   5       75.24      151.52     91.80 o 
   0   8   5        5.68       52.80     71.78 o 
   2   8   5       39.56      219.43     65.40 o 
   4   8   5     1181.58     1200.13    214.79 o 
   6   8   5      241.49      113.90     98.73 o 
   8   8   5       23.61      373.54    134.84 o 
  10   8   5       29.82       58.90    200.55 o 
  12   8   5       30.93      699.43    271.81 o 
 -11   9   5      228.40      556.44    162.87 o 
  -9   9   5      125.69       67.89     78.48 o 
  -7   9   5      555.76      497.75     85.17 o 
  -5   9   5      717.78      883.21    135.88 o 
  -3   9   5     1467.83     1753.88    465.69 o 
  -1   9   5      835.62      819.94    112.65 o 
   1   9   5     3318.18     3243.82    231.58 o 
   3   9   5     1451.39     1638.19    176.24 o 
   5   9   5        6.80      -36.16     62.21 o 
   7   9   5       69.33      277.00    163.58 o 
   9   9   5      224.76      401.03    152.40 o 
  11   9   5      157.33      173.25    204.57 o 
 -10  10   5      307.93      232.62    135.39 o 
  -8  10   5      527.03      641.66    143.56 o 
  -6  10   5     1235.02     1431.41    193.02 o 
  -4  10   5     2887.68     2847.71    243.36 o 
  -2  10   5     1512.36     1653.29    173.01 o 
   0  10   5     1560.87     1421.35    169.94 o 
   2  10   5      777.34      777.84    134.43 o 
   4  10   5      194.71      220.17    112.81 o 
   6  10   5      168.84      291.15    113.26 o 
   8  10   5      216.09      270.45    172.40 o 
  10  10   5      175.53      160.83    323.32 o 
  -9  11   5       51.07       95.49    102.11 o 
  -7  11   5      109.42      190.93     82.60 o 
  -5  11   5      182.15      494.30    128.02 o 
  -3  11   5      190.75      232.86     99.50 o 
  -1  11   5       99.70       23.41    154.56 o 
   1  11   5      539.60      615.67    125.49 o 
   3  11   5      380.94      612.06    227.37 o 
   5  11   5      582.30      518.18    158.38 o 
   7  11   5      139.00      172.20    125.81 o 
   9  11   5       97.45      221.57    346.38 o 
  -8  12   5       34.07      -43.72    108.23 o 
  -6  12   5       87.62      216.94     87.74 o 
  -4  12   5      232.31      281.06    135.39 o 
  -2  12   5        8.42       58.62     72.95 o 
   0  12   5       47.96      -34.90     91.65 o 
   2  12   5      105.14      376.97    113.02 o 
   4  12   5       74.06      371.61    148.10 o 
   6  12   5        2.50       10.90    158.37 o 
   8  12   5       33.85      130.78    355.79 o 
  -7  13   5      132.47      187.26    133.30 o 
  -5  13   5      110.39       -6.86    133.08 o 
  -3  13   5      191.81      106.30    127.59 o 
  -1  13   5      310.65      557.47    145.28 o 
   1  13   5      725.08      847.50    191.55 o 
   3  13   5      254.73      181.68    195.71 o 
   5  13   5       53.42       31.29    224.37 o 
   7  13   5       84.02       82.26    110.89 o 
  -4  14   5       67.23     -121.86    121.86 o 
  -2  14   5      238.69      381.51    152.17 o 
   0  14   5      172.16      173.08    176.67 o 
   2  14   5      228.79      266.65    144.38 o 
   4  14   5      203.56      323.21    162.00 o 
 -14   0   6      175.91      228.86    168.20 o 
 -12   0   6      949.26      819.38    201.66 o 
 -10   0   6      781.08      707.81    197.04 o 
  -8   0   6      985.54     1023.25    111.52 o 
  -6   0   6     3613.12     3610.61    144.17 o 
  -4   0   6    13924.20    14492.61    362.71 o 
  -2   0   6    10948.76    11041.13    279.16 o 
   0   0   6     6532.56     6480.99    154.47 o 
   2   0   6     9942.00     9986.50    272.55 o 
   4   0   6    12481.08    12824.67    368.64 o 
   6   0   6     3486.63     3562.76    136.16 o 
   8   0   6     3476.96     3390.87    333.07 o 
  10   0   6     4639.05     5087.47    522.07 o 
  12   0   6      314.96      461.84    187.28 o 
  14   0   6      430.70      221.93    166.84 o 
 -13   1   6      211.47      119.79    110.97 o 
 -11   1   6      705.08      719.72    125.36 o 
  -9   1   6      434.82      376.38     55.88 o 
  -7   1   6      221.00      286.72     37.57 o 
  -5   1   6     1394.42     1290.54     51.52 o 
  -3   1   6     2744.42     2949.96     64.10 o 
  -1   1   6     1812.41     1906.47     64.86 o 
   1   1   6     6165.60     6303.93    115.80 o 
   3   1   6    10246.09    10733.03    223.32 o 
   5   1   6     1172.52     1209.70     62.68 o 
   7   1   6     2369.49     2443.09    105.71 o 
   9   1   6     1092.18     1185.62    150.92 o 
  11   1   6      265.55      318.68    222.45 o 
  13   1   6       26.50      106.18    100.65 o 
 -14   2   6       26.08       -1.25    112.05 o 
 -12   2   6       26.44      172.31    161.40 o 
 -10   2   6       89.43      240.67    118.84 o 
  -8   2   6      440.82      356.81     49.45 o 
  -6   2   6     1125.63     1172.81     56.47 o 
  -4   2   6       26.62        9.99     14.79 o 
  -2   2   6     5241.89     5250.90    154.00 o 
   0   2   6      504.87      699.12     64.99 o 
   2   2   6      579.44      432.61     44.09 o 
   4   2   6     2961.26     3421.08    100.73 o 
   6   2   6       71.36      180.32     41.29 o 
   8   2   6      493.77      708.77    120.43 o 
  10   2   6       60.09      121.55    324.82 o 
  12   2   6       19.66      -85.54     85.54 o 
  14   2   6       43.75       18.70    136.16 o 
 -13   3   6      101.79       58.81     85.60 o 
 -11   3   6      590.65      463.73     87.07 o 
  -9   3   6      545.12      523.23     84.82 o 
  -7   3   6     2011.81     2034.22     94.12 o 
  -5   3   6    12570.92    12936.58    324.11 o 
  -3   3   6    12559.94    12369.17    303.10 o 
  -1   3   6    10586.56    10560.03    280.34 o 
   1   3   6     5222.57     5137.91    156.61 o 
   3   3   6     5789.00     6042.42    179.10 o 
   5   3   6     6473.75     6360.18    268.93 o 
   7   3   6      963.01     1014.43     80.48 o 
   9   3   6      777.57      849.37    139.11 o 
  11   3   6      143.69      241.35     99.31 o 
  13   3   6       96.78      -24.43     90.87 o 
 -14   4   6      134.43      313.22    210.73 o 
 -12   4   6      462.72      486.47    116.07 o 
 -10   4   6     1042.37     1162.92    117.55 o 
  -8   4   6     1765.04     1635.78     99.29 o 
  -6   4   6     1768.89     1738.53     81.51 o 
  -4   4   6     6005.92     6185.81    269.12 o 
  -2   4   6    11655.68    12399.96    445.76 o 
   0   4   6    11772.51    12465.48    430.67 o 
   2   4   6     9203.63     8833.91    337.55 o 
   4   4   6     3187.53     2801.38    166.34 o 
   6   4   6      940.30      953.26    100.14 o 
   8   4   6      527.52      611.45     80.58 o 
  10   4   6      602.03      622.40    112.65 o 
  12   4   6      252.87      596.16    150.89 o 
 -13   5   6       62.73        5.82     98.39 o 
 -11   5   6      139.96        2.73     72.40 o 
  -9   5   6      733.22      504.23    115.87 o 
  -7   5   6      890.20      913.35     76.69 o 
  -5   5   6     2255.46     2168.40     79.51 o 
  -3   5   6      431.18      426.69     70.24 o 
  -1   5   6     1993.84     2089.47    116.64 o 
   1   5   6      383.82      397.69     83.08 o 
   3   5   6     6532.47     6697.39    316.21 o 
   5   5   6     1473.33     1600.32    142.90 o 
   7   5   6      380.49      319.24    107.12 o 
   9   5   6      284.60      302.99     94.72 o 
  11   5   6      120.06      392.13    117.43 o 
  13   5   6      140.59      -75.70    115.80 o 
 -12   6   6       27.92      469.36    233.83 o 
 -10   6   6        4.37       18.04     63.52 o 
  -8   6   6      407.33      346.74     63.52 o 
  -6   6   6      733.36      710.23    134.73 o 
  -4   6   6      373.56      365.03    100.03 o 
  -2   6   6      941.11      879.12    164.53 o 
   0   6   6      161.24      106.73     50.66 o 
   2   6   6      306.64      314.40     67.03 o 
   4   6   6       82.14      171.84     78.67 o 
   6   6   6      137.11      238.81     68.34 o 
   8   6   6       29.69       86.13     76.19 o 
  10   6   6       43.95      128.33     84.28 o 
  12   6   6       70.49      -20.45    137.15 o 
 -11   7   6      294.88     1045.53    500.21 o 
  -9   7   6      575.27      556.16    145.02 o 
  -7   7   6     1796.59     1748.80    139.23 o 
  -5   7   6     1964.33     2174.98    142.98 o 
  -3   7   6      824.89      690.78    107.78 o 
  -1   7   6      467.66      421.31     85.88 o 
   1   7   6     3118.09     3065.44    219.67 o 
   3   7   6     2180.64     2040.66    180.93 o 
   5   7   6      725.66      685.89    123.18 o 
   7   7   6      828.24      951.44    149.62 o 
   9   7   6      996.27     1220.18    186.81 o 
  11   7   6      131.97       21.56    134.24 o 
 -12   8   6      185.47     -109.17    171.37 o 
 -10   8   6      239.49      571.06    137.25 o 
  -8   8   6      224.53      281.17    128.51 o 
  -6   8   6      452.40      468.27     73.18 o 
  -4   8   6     3280.10     3232.34    190.66 o 
  -2   8   6      678.34      686.77    108.71 o 
   0   8   6     1797.61     1868.72    170.67 o 
   2   8   6     3188.63     3324.13    244.24 o 
   4   8   6     3246.66     3168.15    279.01 o 
   6   8   6     2300.34     2564.02    236.46 o 
   8   8   6      520.11      482.69    146.22 o 
  10   8   6      336.74      202.54    136.72 o 
  12   8   6       71.57       56.76    102.24 o 
 -11   9   6      143.69     -110.54    154.17 o 
  -9   9   6      146.45        6.59     97.31 o 
  -7   9   6      535.02      667.71    102.80 o 
  -5   9   6      870.64      803.31    104.49 o 
  -3   9   6      428.50      426.62     93.16 o 
  -1   9   6      581.79      583.85    166.07 o 
   1   9   6     1310.41     1391.42    154.61 o 
   3   9   6      551.64      494.80    116.37 o 
   5   9   6      221.39       59.16    100.10 o 
   7   9   6       88.56       35.58    235.07 o 
   9   9   6      229.01      205.25    115.36 o 
  11   9   6      141.91      104.21    193.96 o 
 -10  10   6        9.52        3.72    106.16 o 
  -8  10   6        2.42       87.02     97.95 o 
  -6  10   6      279.46      411.98    146.62 o 
  -4  10   6      270.52      416.79    105.79 o 
  -2  10   6       95.68      285.10     82.30 o 
   0  10   6      260.36      308.13     97.95 o 
   2  10   6      174.75      105.31     85.13 o 
   4  10   6      272.76      381.35    110.61 o 
   6  10   6       30.60      -30.83     75.88 o 
   8  10   6       46.62       84.98    112.29 o 
  10  10   6       24.31      -10.32    118.06 o 
  -9  11   6       94.98      290.24    148.31 o 
  -7  11   6      223.89      355.20    128.43 o 
  -5  11   6      400.20      524.01    135.87 o 
  -3  11   6      885.31     1089.93    273.14 o 
  -1  11   6      556.53      787.39    123.54 o 
   1  11   6      796.57      494.22    134.62 o 
   3  11   6      269.88      488.24    119.63 o 
   5  11   6      148.53      372.49    181.25 o 
   7  11   6      219.33      312.96    151.35 o 
   9  11   6       85.81     -104.18    120.17 o 
  -8  12   6      252.65      238.49    218.43 o 
  -6  12   6      256.33      392.82    140.93 o 
  -4  12   6      273.26      808.23    408.15 o 
  -2  12   6      300.13      539.74    128.76 o 
   0  12   6      962.83     1044.12    165.23 o 
   2  12   6     1272.63     1151.29    196.14 o 
   4  12   6      614.96      507.13    145.58 o 
   6  12   6       92.18      316.94    129.96 o 
   8  12   6      132.52      533.29    251.84 o 
  -5  13   6      202.66      710.80    275.79 o 
  -3  13   6      169.61      116.74    120.68 o 
  -1  13   6       95.47      118.29     95.97 o 
   1  13   6       61.46      114.72    176.25 o 
   3  13   6       67.11      149.52     99.62 o 
   5  13   6      210.02      553.86    193.62 o 
  -4  14   6       16.62      417.87    141.36 o 
  -2  14   6       47.74      -83.86    119.27 o 
   0  14   6       15.17      218.20    309.97 o 
   2  14   6       44.96      -59.06    114.69 o 
   4  14   6        1.63       30.65    119.31 o 
 -13   1   7      206.23       97.17    255.43 o 
 -11   1   7      770.00      640.47    125.99 o 
  -9   1   7      132.40      140.11     47.61 o 
  -7   1   7     1879.04     1841.84     83.90 o 
  -5   1   7     2647.06     2784.60     92.17 o 
  -3   1   7     6709.53     7011.12    159.69 o 
  -1   1   7     3192.34     3226.17    107.08 o 
   1   1   7     2285.25     2334.71     65.73 o 
   3   1   7     5573.01     5879.19    145.03 o 
   5   1   7      650.38      734.69     41.83 o 
   7   1   7     2030.68     1775.34    145.05 o 
   9   1   7     2145.45     1969.93    195.51 o 
  11   1   7      863.30      642.72    147.48 o 
  13   1   7       43.86      -50.57    100.34 o 
 -14   2   7       87.51      264.04    115.61 o 
 -12   2   7      216.78      137.75    143.39 o 
 -10   2   7     1722.14     1833.99    140.93 o 
  -8   2   7     2505.41     2629.68    125.83 o 
  -6   2   7     5094.61     5215.80    153.65 o 
  -4   2   7     3736.78     3677.54    102.99 o 
  -2   2   7     1584.09     1557.51     85.45 o 
   0   2   7     1596.97     1480.80     63.75 o 
   2   2   7     5329.00     5216.29    123.50 o 
   4   2   7     5409.97     5541.79    146.04 o 
   6   2   7     1017.41      910.18     44.03 o 
   8   2   7     2166.50     2033.83    115.03 o 
  10   2   7      897.14      952.61    157.39 o 
  12   2   7       51.77      209.57    107.85 o 
  14   2   7       83.11      140.44    138.05 o 
 -13   3   7      302.65      292.02    126.79 o 
 -11   3   7      686.38      596.49    107.68 o 
  -9   3   7      937.93      962.83     78.86 o 
  -7   3   7     1796.40     1792.06    120.78 o 
  -5   3   7     3102.37     3033.52     97.85 o 
  -3   3   7     3273.98     3057.95    108.54 o 
  -1   3   7     7138.49     7598.68    223.66 o 
   1   3   7     4028.67     4381.90    141.46 o 
   3   3   7    12656.19    12696.39    346.88 o 
   5   3   7      420.24      471.40     77.74 o 
   7   3   7     1095.52     1226.97    108.01 o 
   9   3   7      277.21      461.84     91.55 o 
  11   3   7      408.77      447.65    127.33 o 
  13   3   7      256.05      285.09    144.45 o 
 -12   4   7       46.27       62.20     80.49 o 
 -10   4   7       41.00       50.31     56.42 o 
  -8   4   7      680.08      642.52     69.49 o 
  -6   4   7      490.07      504.97     48.86 o 
  -4   4   7     2018.97     2059.21    106.27 o 
  -2   4   7     1425.59     1544.70     99.22 o 
   0   4   7      919.85      952.56    195.80 o 
   2   4   7     1289.76     1387.65     98.56 o 
   4   4   7      180.02      126.76     50.22 o 
   6   4   7      284.80      408.46     75.30 o 
   8   4   7      160.70      123.74    105.64 o 
  10   4   7       90.78      -75.03     75.03 o 
  12   4   7       61.77       44.73    116.61 o 
 -13   5   7       55.00      -51.67     93.98 o 
 -11   5   7      343.67      172.68    182.06 o 
  -9   5   7     1549.36     1378.04    117.35 o 
  -7   5   7      283.73      355.57     47.76 o 
  -5   5   7     1692.78     1718.49    114.52 o 
  -3   5   7      699.25      642.73     84.85 o 
  -1   5   7     2597.66     2540.02    152.09 o 
   1   5   7     4573.93     4367.58    218.72 o 
   3   5   7     2376.24     2325.62    151.83 o 
   5   5   7     1295.72     1363.09    125.08 o 
   7   5   7      187.14       93.88     84.08 o 
   9   5   7      496.84      658.43    157.01 o 
  11   5   7       66.89      -13.22    104.21 o 
  13   5   7       91.14      149.95    130.92 o 
 -12   6   7      386.37      405.41    123.99 o 
 -10   6   7      501.60      600.04    150.15 o 
  -8   6   7      764.63      725.98     96.47 o 
  -6   6   7      710.22      893.36    109.80 o 
  -4   6   7     4280.82     4361.81    196.55 o 
  -2   6   7     2347.15     2369.07    160.71 o 
   0   6   7     1946.19     1866.16    129.69 o 
   2   6   7     2688.22     2657.38    273.44 o 
   4   6   7     2899.38     2493.68    230.62 o 
   6   6   7     1796.98     1656.91    161.71 o 
   8   6   7     1299.05     1327.87    168.80 o 
  10   6   7      762.67      670.59    121.37 o 
  12   6   7      388.64      119.81    130.43 o 
 -11   7   7      375.09      660.30    257.57 o 
  -9   7   7      144.15      132.95     71.88 o 
  -7   7   7       45.69      106.68     80.58 o 
  -5   7   7      173.00      275.97     59.44 o 
  -3   7   7      926.73      826.64    112.34 o 
  -1   7   7     1834.77     1673.57    144.53 o 
   1   7   7      574.13      375.89     96.19 o 
   3   7   7     1184.79     1046.52    134.04 o 
   5   7   7      752.62      873.41    124.85 o 
   7   7   7      408.78      411.44    104.47 o 
   9   7   7      266.56      487.08    234.08 o 
  11   7   7       93.66      194.53    105.41 o 
 -12   8   7        9.18       62.54    108.67 o 
 -10   8   7       60.48      148.18    210.43 o 
  -8   8   7      124.84      176.57     66.85 o 
  -6   8   7      208.98      219.32     62.51 o 
  -4   8   7      194.47       98.18     66.70 o 
  -2   8   7        7.18       56.79    132.87 o 
   0   8   7      140.56      165.02     71.50 o 
   2   8   7      378.94      585.33     92.56 o 
   4   8   7      274.11      320.15    118.21 o 
   6   8   7      276.58      491.60    117.32 o 
   8   8   7      167.79       75.37    152.98 o 
  10   8   7       35.86       26.47     79.61 o 
 -11   9   7       85.01      124.98    139.79 o 
  -9   9   7      153.21      467.35    131.78 o 
  -7   9   7      290.93      637.51    114.31 o 
  -5   9   7      524.08      590.05     92.35 o 
  -3   9   7     1002.06      961.43    133.69 o 
  -1   9   7      405.69      619.42    114.37 o 
   1   9   7     1762.76     1858.89    419.96 o 
   3   9   7      832.11      777.23    152.56 o 
   5   9   7      332.91      240.16     96.50 o 
   7   9   7      391.80      409.80    125.58 o 
   9   9   7       66.02      -21.83    113.30 o 
  11   9   7       51.08        0.17    148.53 o 
 -10  10   7      276.29      442.33    155.08 o 
  -8  10   7      520.99      600.20    123.30 o 
  -6  10   7      915.04      795.74    133.77 o 
  -4  10   7     2220.49     1902.79    333.97 o 
  -2  10   7      559.80      612.98    120.01 o 
   0  10   7     1153.90     1159.27    151.81 o 
   2  10   7     1288.23     1184.12    471.80 o 
   4  10   7      681.15      738.70    137.86 o 
   6  10   7      478.49      394.16    198.19 o 
   8  10   7      310.38      347.92    238.87 o 
  10  10   7      197.23       73.86    120.92 o 
  -9  11   7       37.37      190.50    311.47 o 
  -7  11   7      193.80      346.53    109.32 o 
  -5  11   7      473.13      238.54    363.19 o 
  -3  11   7      636.48      735.42    177.06 o 
  -1  11   7      353.24      351.42    111.26 o 
   1  11   7      457.71      454.11    102.90 o 
   3  11   7       63.71      129.21     92.66 o 
   5  11   7      233.10      267.26    113.96 o 
   7  11   7       80.63      230.35    251.71 o 
   9  11   7       69.42      139.50    119.26 o 
  -8  12   7       52.59      -65.79     93.54 o 
  -6  12   7       99.09      379.65    152.17 o 
  -4  12   7       71.58      224.39     94.72 o 
  -2  12   7      190.08      225.26     95.97 o 
   0  12   7       92.47      359.17    232.84 o 
   2  12   7      101.86       -7.38     86.41 o 
   4  12   7        9.34      255.58    224.46 o 
   6  12   7       88.84     -100.34    104.94 o 
   8  12   7       16.73      144.93    183.43 o 
  -5  13   7      137.75        1.29    142.93 o 
  -3  13   7       32.75       28.12     93.22 o 
  -1  13   7        7.93      -39.86     94.54 o 
   1  13   7       56.13      248.05    177.70 o 
   3  13   7      201.63      -51.65    105.16 o 
   5  13   7      131.72      227.50    346.76 o 
  -4  14   7       90.91       53.94    251.88 o 
  -2  14   7      253.54      566.74    222.58 o 
   0  14   7       99.19      271.62    143.28 o 
   2  14   7       98.90      312.65    155.46 o 
 -14   0   8      429.97      439.76    244.26 o 
 -12   0   8      510.13      510.77    182.66 o 
 -10   0   8     1455.87     1440.35    152.73 o 
  -8   0   8      706.26      959.44    142.84 o 
  -6   0   8     1494.65     1495.29     92.53 o 
  -4   0   8     1264.23     1409.36     73.24 o 
  -2   0   8     2823.36     2740.47     99.25 o 
   0   0   8    12248.76    12581.31    316.58 o 
   2   0   8    12667.55    13188.89    385.23 o 
   4   0   8     4614.25     4870.82    192.50 o 
   6   0   8     1304.85     1320.85     86.34 o 
   8   0   8      384.09      490.58    147.41 o 
  10   0   8      976.90      914.43    216.37 o 
  12   0   8      154.80      213.46    170.00 o 
 -13   1   8      193.35      561.36    130.01 o 
 -11   1   8      691.71      617.79    124.36 o 
  -9   1   8      103.37       78.67     44.72 o 
  -7   1   8     3111.55     3218.56    117.63 o 
  -5   1   8     1551.24     1461.02     63.40 o 
  -3   1   8     4967.70     4983.62    124.96 o 
  -1   1   8     3061.39     2955.41     61.44 o 
   1   1   8      794.57      852.44     59.53 o 
   3   1   8     5960.00     6139.09    159.57 o 
   5   1   8     1673.44     1743.38     79.09 o 
   7   1   8     1805.71     1765.13     76.78 o 
   9   1   8      194.93      178.11    223.77 o 
  11   1   8      128.67      479.76    125.72 o 
  13   1   8       28.70      -60.72    125.48 o 
 -14   2   8       10.38      174.47    111.78 o 
 -12   2   8       14.02      203.32    111.60 o 
 -10   2   8       62.78       57.13     72.64 o 
  -8   2   8      300.37      347.63     73.23 o 
  -6   2   8     1002.41     1052.22     60.48 o 
  -4   2   8     2565.54     2582.66     99.21 o 
  -2   2   8     2980.05     2958.00    110.55 o 
   0   2   8     1952.00     1961.78     83.71 o 
   2   2   8      244.72      245.77     24.67 o 
   4   2   8      848.00      977.90     53.86 o 
   6   2   8       77.85      129.88     57.97 o 
   8   2   8      190.50      243.39     63.10 o 
  10   2   8      273.95      279.44    144.38 o 
  12   2   8      137.90       52.01     89.44 o 
 -13   3   8       43.69       83.77    119.22 o 
 -11   3   8      558.05      512.98    106.46 o 
  -9   3   8      708.25      726.25     73.32 o 
  -7   3   8     1045.48     1164.75    108.51 o 
  -5   3   8     3756.51     3894.90    148.15 o 
  -3   3   8     7334.76     7400.20    248.82 o 
  -1   3   8     2525.83     2406.07    128.51 o 
   1   3   8     1830.15     1870.28     54.86 o 
   3   3   8     2714.27     2501.00     85.96 o 
   5   3   8     1947.10     1883.56    138.57 o 
   7   3   8      242.18      266.05     59.30 o 
   9   3   8      709.73      657.22     83.60 o 
  11   3   8      303.57      291.09    120.92 o 
  13   3   8       44.85       37.98    152.63 o 
 -12   4   8      475.95      645.31    123.72 o 
 -10   4   8     1791.06     2009.24    206.02 o 
  -8   4   8     1300.92     1124.66     84.16 o 
  -6   4   8     3393.00     3357.44    140.02 o 
  -4   4   8    15291.62    14557.98    484.16 o 
  -2   4   8    17295.07    17994.09    541.27 o 
   0   4   8     3229.40     3456.71    138.64 o 
   2   4   8     6121.54     6336.48    217.13 o 
   4   4   8     7719.74     7965.08    354.49 o 
   6   4   8     1749.51     1773.81    120.28 o 
   8   4   8      791.56      775.79     95.09 o 
  10   4   8      572.01      522.20    133.74 o 
  12   4   8      184.71       80.44    152.20 o 
 -13   5   8       14.65      -81.65    111.92 o 
 -11   5   8      364.21      819.76    151.59 o 
  -9   5   8     1404.01     1317.94    102.36 o 
  -7   5   8     1606.80     1462.81    105.79 o 
  -5   5   8     3566.98     3594.82    181.47 o 
  -3   5   8     4085.04     3997.97    576.27 o 
  -1   5   8     2039.86     2181.45    132.08 o 
   1   5   8     2746.30     2650.75    171.48 o 
   3   5   8     3993.65     3705.33    234.11 o 
   5   5   8      967.84      941.35    119.52 o 
   7   5   8      868.30      934.42    135.65 o 
   9   5   8      393.81      379.54     78.18 o 
  11   5   8      146.37      249.81    218.94 o 
  13   5   8       35.95       -9.11    104.05 o 
 -12   6   8       41.17       84.94    108.59 o 
 -10   6   8       23.48      -58.87     85.63 o 
  -8   6   8      408.57      342.49     74.81 o 
  -6   6   8      367.65      437.65     71.58 o 
  -4   6   8      421.90      434.90     77.10 o 
  -2   6   8       61.72      114.74     79.78 o 
   0   6   8      257.91      264.24     61.70 o 
   2   6   8      293.92      532.05     77.25 o 
   4   6   8       27.23      -13.26     55.53 o 
   6   6   8       48.44      155.25    166.58 o 
   8   6   8       10.84       80.29    275.66 o 
  10   6   8      212.15      229.73    108.19 o 
  12   6   8       18.42      -81.77    107.46 o 
 -11   7   8      137.00      194.04    103.89 o 
  -9   7   8      314.41      300.08     87.60 o 
  -7   7   8       91.75       32.06     55.24 o 
  -5   7   8     1745.60     1817.08    140.02 o 
  -3   7   8      908.88      987.78    116.77 o 
  -1   7   8      145.35      107.88     64.30 o 
   1   7   8      662.49      632.54     95.74 o 
   3   7   8     1757.09     1730.03    188.73 o 
   5   7   8     1100.88     1036.00    157.12 o 
   7   7   8      498.36      691.34    121.29 o 
   9   7   8      280.49      201.47    117.68 o 
  11   7   8       93.46      255.72    320.67 o 
 -10   8   8      651.96      667.08    215.05 o 
  -8   8   8      781.80      779.98    120.12 o 
  -6   8   8      215.72      274.44     71.81 o 
  -4   8   8     1071.62     1155.53    162.00 o 
  -2   8   8     1722.82     1555.14    169.57 o 
   0   8   8     1568.90     1788.64    230.88 o 
   2   8   8      828.13      821.35    198.19 o 
   4   8   8      670.16      666.52    135.91 o 
   6   8   8       37.28       66.97     74.22 o 
   8   8   8      721.87      592.84    142.24 o 
  10   8   8      219.76      220.37    152.59 o 
 -11   9   8      225.85      356.16    162.34 o 
  -9   9   8       82.51       86.25     94.89 o 
  -7   9   8      266.30      414.28     93.25 o 
  -5   9   8      776.07      826.59    128.71 o 
  -3   9   8     1179.72     1230.24    162.61 o 
  -1   9   8      271.58      396.00     91.25 o 
   1   9   8      425.09      397.34    100.63 o 
   3   9   8      554.96      631.27    120.52 o 
   5   9   8     1096.49     1186.33    162.15 o 
   7   9   8      176.98       23.92     97.10 o 
   9   9   8       88.17      124.04    111.32 o 
 -10  10   8       10.16       69.80    137.09 o 
  -8  10   8       74.34       95.90    103.13 o 
  -6  10   8       56.33      -30.97    110.28 o 
  -4  10   8        4.44      -86.31     86.31 o 
  -2  10   8       83.10      -51.42     77.06 o 
   0  10   8       16.88       62.31     72.72 o 
   2  10   8       65.58      174.73     90.27 o 
   4  10   8       66.79      120.14     91.81 o 
   6  10   8       38.59      198.96     87.71 o 
   8  10   8       34.88      -24.34     85.93 o 
  10  10   8        7.02      724.32    271.64 o 
  -9  11   8      227.55      158.08    170.86 o 
  -7  11   8      267.89      277.52    188.27 o 
  -5  11   8      229.53      165.99    150.71 o 
  -3  11   8      949.60     1194.69    346.16 o 
  -1  11   8      883.89     1161.58    174.34 o 
   1  11   8      933.46     1006.52    198.41 o 
   3  11   8      257.92      291.29    118.46 o 
   5  11   8       64.72      133.97    104.59 o 
   7  11   8      238.53      169.14    147.00 o 
  -6  12   8      158.01      356.55    138.74 o 
  -4  12   8      543.80      887.80    167.09 o 
  -2  12   8      338.33      401.23    146.52 o 
   0  12   8      363.18      805.70    139.72 o 
   2  12   8      565.73      645.32    223.43 o 
   4  12   8      541.96      654.88    161.82 o 
   6  12   8      254.67      224.80    136.05 o 
  -5  13   8        2.42      489.77    135.87 o 
  -3  13   8       60.50       69.36    120.31 o 
  -1  13   8      238.76       51.51     96.20 o 
   1  13   8      358.95      725.65    184.39 o 
   3  13   8      208.48      394.54    235.97 o 
   5  13   8       62.43       48.64    151.54 o 
  -2  14   8      112.51      -49.34    111.40 o 
   0  14   8       69.09       48.75     97.57 o 
   2  14   8       16.79      -32.08    130.60 o 
 -13   1   9      112.60      215.50    176.89 o 
 -11   1   9      562.94      713.02    131.91 o 
  -9   1   9       69.45       46.62     43.21 o 
  -7   1   9      695.87      710.63     53.60 o 
  -5   1   9       29.64       60.87     34.48 o 
  -3   1   9     2871.73     2899.39     88.60 o 
  -1   1   9     1005.65      777.16     66.86 o 
   1   1   9     3119.26     2849.63     89.68 o 
   3   1   9     4409.42     5189.06    423.87 o 
   5   1   9     1112.01     1080.77     89.10 o 
   7   1   9      235.99      224.01     57.10 o 
   9   1   9      203.95      213.14     94.13 o 
  11   1   9      288.92       83.82    110.33 o 
  13   1   9       80.34      -80.28    104.22 o 
 -12   2   9      370.00      396.49    246.49 o 
 -10   2   9     1537.20     1496.56    118.10 o 
  -8   2   9      906.44     1044.75     73.59 o 
  -6   2   9     4473.64     4492.09    150.91 o 
  -4   2   9    12277.07    12838.59    392.90 o 
  -2   2   9    10941.71    10542.63    312.95 o 
   0   2   9     1794.27     1783.96     82.77 o 
   2   2   9     2151.05     2156.78     70.23 o 
   4   2   9     5131.45     5065.08    159.24 o 
   6   2   9     5584.67     5837.40    187.91 o 
   8   2   9     1592.21     1391.47    113.32 o 
  10   2   9     1580.87     1558.89    207.99 o 
  12   2   9      160.58       95.69    103.08 o 
 -13   3   9      122.23      147.41    195.67 o 
 -11   3   9      408.32      494.54    106.72 o 
  -9   3   9      146.94      194.36     60.88 o 
  -7   3   9      912.83      867.86     67.42 o 
  -5   3   9     1440.76     1509.13     86.14 o 
  -3   3   9     4665.62     4618.44    176.80 o 
  -1   3   9     2012.31     2437.03    138.08 o 
   1   3   9     4810.36     4575.06    239.46 o 
   3   3   9     5448.15     5527.46    155.11 o 
   5   3   9     1327.65     1255.83     70.86 o 
   7   3   9     1572.19     1569.35    110.05 o 
   9   3   9      162.90      224.41     69.61 o 
  11   3   9      204.76      -32.28    110.93 o 
  13   3   9       19.21      829.22    262.32 o 
 -12   4   9       10.52       46.67     94.59 o 
 -10   4   9      340.53      256.73     57.46 o 
  -8   4   9       47.02      109.29     44.00 o 
  -6   4   9      407.55      530.03    117.97 o 
  -4   4   9     1145.68     1349.76    160.14 o 
  -2   4   9      490.43      500.75     58.07 o 
   0   4   9      539.50      653.30    100.65 o 
   2   4   9      629.22      720.51    113.93 o 
   4   4   9      213.00      213.83     35.40 o 
   6   4   9       76.90       64.23     40.51 o 
   8   4   9       71.97      167.28    130.43 o 
  10   4   9       35.94       67.54     86.71 o 
  12   4   9       12.33       10.66    114.35 o 
 -13   5   9      196.70      267.27    243.49 o 
 -11   5   9      281.17      514.85    141.36 o 
  -9   5   9      585.86      623.12     90.94 o 
  -7   5   9      467.29      346.92     70.71 o 
  -5   5   9     2772.37     2597.51    152.97 o 
  -3   5   9     3544.94     3492.89    207.92 o 
  -1   5   9     3174.98     2975.01    174.40 o 
   1   5   9     3286.67     3394.77    266.68 o 
   3   5   9     1683.85     1591.43    166.24 o 
   5   5   9     1256.29     1167.72    127.59 o 
   7   5   9      430.07      463.35     82.80 o 
   9   5   9      591.05      467.84     95.18 o 
  11   5   9      186.38      222.93    321.57 o 
 -12   6   9      175.76       41.07    122.87 o 
 -10   6   9      264.00      411.67    119.27 o 
  -8   6   9      343.48      492.02     91.19 o 
  -6   6   9      554.96      581.60     93.16 o 
  -4   6   9     2089.21     2270.63    178.47 o 
  -2   6   9     1432.58     1762.44    133.54 o 
   0   6   9      826.32      999.35    176.76 o 
   2   6   9     4600.80     4826.95    354.72 o 
   4   6   9     6355.35     6715.29    382.66 o 
   6   6   9      296.36      429.63     85.57 o 
   8   6   9      591.92      662.00    133.65 o 
  10   6   9      141.64       90.30    107.70 o 
  12   6   9      125.90      132.66    136.88 o 
 -11   7   9      246.25      115.49    152.55 o 
  -9   7   9      330.19      436.86     85.00 o 
  -7   7   9      273.55      361.62     92.57 o 
  -5   7   9      466.47      506.81    196.65 o 
  -3   7   9      507.34      445.43     88.57 o 
  -1   7   9      357.51      318.15     84.25 o 
   1   7   9     2191.48     2307.34    188.08 o 
   3   7   9     1615.83     1510.20    181.74 o 
   5   7   9      790.96      652.53    126.67 o 
   7   7   9      187.05      250.89    115.89 o 
   9   7   9      288.08      198.13    164.64 o 
  11   7   9      193.35        3.83    122.65 o 
 -10   8   9       59.70      132.97    115.83 o 
  -8   8   9       48.77       94.01     56.02 o 
  -6   8   9      150.72       88.42     67.13 o 
  -4   8   9      399.99      401.67     97.21 o 
  -2   8   9      186.85      364.61     95.30 o 
   0   8   9      422.96      408.63    108.44 o 
   2   8   9       59.72       29.28    146.64 o 
   4   8   9      390.95      463.65    104.12 o 
   6   8   9      134.27      308.65    101.62 o 
   8   8   9       59.45      491.12    128.10 o 
  10   8   9        8.78      184.57    201.28 o 
  -9   9   9      404.64      434.11    152.76 o 
  -7   9   9      284.07      283.62     91.84 o 
  -5   9   9      485.15      669.02    127.17 o 
  -3   9   9      628.41      798.95    138.53 o 
  -1   9   9      273.38      463.85     95.80 o 
   1   9   9      290.88      350.20     92.47 o 
   3   9   9      720.37      681.52    145.79 o 
   5   9   9      544.93      630.21    141.98 o 
   7   9   9      503.41      289.84    136.83 o 
   9   9   9       69.47      -70.73    105.90 o 
 -10  10   9      117.04      -92.47    126.46 o 
  -8  10   9      259.58      195.46    155.69 o 
  -6  10   9      402.07      310.62    379.44 o 
  -4  10   9     1011.43     1047.32    188.01 o 
  -2  10   9     1116.31     1126.93    178.34 o 
   0  10   9      951.19     1133.96    148.70 o 
   2  10   9      675.71      715.97    143.48 o 
   4  10   9      674.99      768.41    157.72 o 
   6  10   9      356.56      665.07    139.05 o 
   8  10   9      327.18      710.31    160.28 o 
  -7  11   9      366.80      275.50    143.55 o 
  -5  11   9      196.97      222.08    118.55 o 
  -3  11   9      462.91      199.27    124.82 o 
  -1  11   9      388.12      443.73    126.72 o 
   1  11   9      514.07      496.55    144.85 o 
   3  11   9      302.62      115.93    182.06 o 
   5  11   9      181.41      188.28    119.62 o 
   7  11   9      167.98       56.45    109.35 o 
  -6  12   9      122.67      560.77    158.87 o 
  -4  12   9       20.25       22.78    165.34 o 
  -2  12   9       73.40      135.64     91.81 o 
   0  12   9        0.45       -1.20    144.76 o 
   2  12   9       65.42      183.29    216.97 o 
   4  12   9       16.49      263.08    145.45 o 
   6  12   9       27.94      -81.36    142.88 o 
  -5  13   9       65.12      -21.05    178.90 o 
  -3  13   9      195.52      190.56    128.32 o 
  -1  13   9      140.14      -70.66    116.49 o 
   1  13   9      121.44       35.75    189.12 o 
   3  13   9      227.63      179.55    120.16 o 
   5  13   9      148.88      710.49    195.52 o 
  -2  14   9       80.07     -104.60    116.01 o 
   0  14   9       81.31       57.05    109.96 o 
 -12   0  10      274.35      110.88    120.46 o 
 -10   0  10     1485.38     1520.57    158.84 o 
  -8   0  10      225.65      559.18    394.80 o 
  -6   0  10      782.29      864.03     77.99 o 
  -4   0  10     2754.24     2834.62    141.94 o 
  -2   0  10     1419.71     1309.89     81.84 o 
   0   0  10     1643.54     1853.16    164.70 o 
   2   0  10     2208.61     2336.19    251.54 o 
   4   0  10     1599.04     1566.34     98.97 o 
   6   0  10     1982.02     1912.77    131.70 o 
   8   0  10       44.81      223.99    105.49 o 
  10   0  10      591.43      338.12    174.19 o 
  12   0  10      133.14       51.59    165.47 o 
 -13   1  10      142.68      316.41    111.56 o 
 -11   1  10      468.58      457.71    103.93 o 
  -9   1  10      682.41      736.90     68.15 o 
  -7   1  10     2384.17     2586.05    116.69 o 
  -5   1  10      698.29      715.78    144.77 o 
  -3   1  10     4106.22     4108.32    112.01 o 
  -1   1  10     2115.60     1837.18     85.76 o 
   1   1  10     4386.93     4400.31    111.64 o 
   3   1  10     1542.93     1564.29     67.51 o 
   5   1  10     1186.77     1092.44     61.46 o 
   7   1  10      547.48      611.42     77.29 o 
   9   1  10      565.94      497.08    115.46 o 
  11   1  10      525.76      500.48    140.01 o 
  13   1  10       30.13       97.17    116.59 o 
 -12   2  10       31.54        2.80     77.54 o 
 -10   2  10        2.05       44.34     62.73 o 
  -8   2  10      380.66      356.99     50.68 o 
  -6   2  10      194.71      170.79     41.18 o 
  -4   2  10      626.86      658.28     58.57 o 
  -2   2  10     2693.62     2697.58    118.01 o 
   0   2  10       97.20      140.68     51.80 o 
   2   2  10      944.41     1218.78    190.81 o 
   4   2  10      121.66      142.68     33.96 o 
   6   2  10      246.82      283.45     44.08 o 
   8   2  10      935.64      853.61     92.40 o 
  10   2  10       70.65       29.60     67.38 o 
  12   2  10        9.21      -26.17     98.15 o 
 -13   3  10      178.18      172.23    155.11 o 
 -11   3  10      645.96      444.40    102.33 o 
  -9   3  10     1590.41     1483.81    121.20 o 
  -7   3  10     1508.58     1491.46    110.88 o 
  -5   3  10     3004.02     3075.73    149.03 o 
  -3   3  10     3487.24     3425.77    230.80 o 
  -1   3  10      764.04      636.18     56.41 o 
   1   3  10     1154.31     1084.14     73.82 o 
   3   3  10     2862.77     2812.18    107.23 o 
   5   3  10     1905.03     2050.86     93.51 o 
   7   3  10      999.88     1052.19     95.85 o 
   9   3  10      590.40      426.90     79.47 o 
  11   3  10      130.12       96.38     96.41 o 
  13   3  10       17.80       49.87    123.10 o 
 -12   4  10      392.54      416.22    249.61 o 
 -10   4  10     1174.80      996.74    101.05 o 
  -8   4  10     1796.26     1730.34    106.57 o 
  -6   4  10      881.86     1038.63    134.01 o 
  -4   4  10     1502.33     1335.72    100.91 o 
  -2   4  10     5051.74     4922.60    315.72 o 
   0   4  10     5117.83     5101.32    203.40 o 
   2   4  10     7065.57     6802.55    186.12 o 
   4   4  10     3332.87     3589.80    138.37 o 
   6   4  10      259.72      373.26     64.62 o 
   8   4  10      701.71      833.12    108.61 o 
  10   4  10      678.57      847.21    159.01 o 
  12   4  10      263.70       96.02    111.78 o 
 -11   5  10      246.20      331.94    128.64 o 
  -9   5  10        7.54       58.41     59.41 o 
  -7   5  10      138.53      190.32     66.48 o 
  -5   5  10     4042.67     3829.07    261.89 o 
  -3   5  10     2969.13     2946.12    189.75 o 
  -1   5  10      301.83      267.40     69.58 o 
   1   5  10     1192.45     1151.64    268.22 o 
   3   5  10      479.44      329.76     92.50 o 
   5   5  10     2745.90     2843.03    173.37 o 
   7   5  10      830.80      838.92     97.25 o 
   9   5  10      747.82      871.41    165.79 o 
  11   5  10      237.62       32.48     93.48 o 
 -12   6  10       16.57     -107.49    116.47 o 
 -10   6  10       21.24       87.61    130.90 o 
  -8   6  10       39.93      313.23     83.93 o 
  -6   6  10      858.57      702.29    100.86 o 
  -4   6  10       34.27      138.52     60.65 o 
  -2   6  10      209.45      177.28     64.27 o 
   0   6  10       53.12      151.96     86.37 o 
   2   6  10      568.71      494.75     94.46 o 
   4   6  10      351.79      513.00     97.61 o 
   6   6  10       82.67      176.38     69.66 o 
   8   6  10      136.99       79.34    126.39 o 
  10   6  10        5.92       61.00    165.72 o 
  12   6  10        7.89      -52.99    101.85 o 
 -11   7  10       81.65      231.03    139.00 o 
  -9   7  10      541.30      521.29    125.07 o 
  -7   7  10      211.66      251.03     86.77 o 
  -5   7  10      592.33      695.59    305.87 o 
  -3   7  10      407.03      459.19     86.60 o 
  -1   7  10      705.85      850.65    103.36 o 
   1   7  10      190.13      337.98     93.77 o 
   3   7  10      186.92      427.68    170.47 o 
   5   7  10       32.69       63.61     79.18 o 
   7   7  10      112.63      242.44     94.37 o 
   9   7  10      119.71      157.73     69.14 o 
  11   7  10       74.37      190.97    158.49 o 
 -10   8  10      364.77      307.78    143.44 o 
  -8   8  10      624.69      755.22    115.25 o 
  -6   8  10      772.07      974.52    159.02 o 
  -4   8  10     1607.60     1688.37    240.67 o 
  -2   8  10     1754.43     1932.60    199.69 o 
   0   8  10      447.04      494.91     96.65 o 
   2   8  10      988.41      953.10    138.23 o 
   4   8  10     2056.51     1975.53    223.76 o 
   6   8  10      212.20      186.12     96.40 o 
   8   8  10      461.98      520.26    136.90 o 
  10   8  10      115.50       73.35    112.12 o 
  -9   9  10      108.07      172.80    175.61 o 
  -7   9  10      264.36      317.20    198.71 o 
  -5   9  10      351.66      505.29    117.60 o 
  -3   9  10      648.07      651.91    131.87 o 
  -1   9  10      126.63      379.10    104.15 o 
   1   9  10      331.83      278.26     92.10 o 
   3   9  10      485.25      400.15    128.04 o 
   5   9  10      194.64      428.27    103.20 o 
   7   9  10       65.24      276.41    346.16 o 
   9   9  10       21.90       47.70    106.39 o 
  -8  10  10       44.47      286.58    124.14 o 
  -6  10  10       21.61       64.77     80.72 o 
  -4  10  10       90.82       59.94     76.01 o 
  -2  10  10       49.45      185.21    165.77 o 
   0  10  10        8.42      -57.74    106.77 o 
   2  10  10        9.77       -6.61     68.61 o 
   4  10  10        0.63      123.32     82.95 o 
   6  10  10        7.37      -23.61     98.54 o 
   8  10  10       34.24       47.24    115.33 o 
  -7  11  10       92.43      -67.06    146.14 o 
  -5  11  10      109.71        4.75    112.29 o 
  -3  11  10      380.55      748.98    158.54 o 
  -1  11  10      373.01      466.25    120.79 o 
   1  11  10      180.39      119.15    104.78 o 
   3  11  10      479.92      718.88    164.95 o 
   5  11  10      166.12       68.46    114.13 o 
   7  11  10       92.03      112.28    124.51 o 
  -6  12  10      172.44      111.49    143.83 o 
  -4  12  10      426.23      596.10    172.95 o 
  -2  12  10      395.06      876.54    212.44 o 
   0  12  10      201.65      557.64    141.25 o 
   2  12  10      321.78      233.74    120.54 o 
   4  12  10      312.05      356.73    350.70 o 
   6  12  10      204.58      314.62    278.70 o 
  -3  13  10      124.10      490.08    206.92 o 
  -1  13  10       40.57      121.85    112.28 o 
   1  13  10       34.64       13.11     93.38 o 
   3  13  10      147.69      120.69    121.73 o 
 -13   1  11      212.63      -89.60    121.60 o 
 -11   1  11      346.68      425.38    147.68 o 
  -9   1  11      503.98      554.50     77.04 o 
  -7   1  11     1224.46     1213.68     95.38 o 
  -5   1  11     1987.50     2076.76    122.14 o 
  -3   1  11     2360.42     2301.28     76.36 o 
  -1   1  11     1668.64     1665.21     81.83 o 
   1   1  11     4897.87     4902.08    125.48 o 
   3   1  11     3756.94     4145.33    251.44 o 
   5   1  11     1683.16     1685.95    131.49 o 
   7   1  11      225.65      271.76     53.90 o 
   9   1  11      237.95      516.72    112.29 o 
  11   1  11      291.85      402.10    181.00 o 
  13   1  11      141.22      123.36    134.24 o 
 -12   2  11      250.26      273.85    123.56 o 
 -10   2  11      943.78      922.79    108.41 o 
  -8   2  11     1274.03     1290.34     96.74 o 
  -6   2  11     2326.43     2365.13    181.43 o 
  -4   2  11     4762.20     4876.21    210.31 o 
  -2   2  11     4212.92     4452.99    170.91 o 
   0   2  11     3821.45     3783.18    150.94 o 
   2   2  11     7349.12     7551.17    193.77 o 
   4   2  11     2397.00     2453.20    100.54 o 
   6   2  11      827.89      954.37     67.82 o 
   8   2  11      340.46      332.60     67.34 o 
  10   2  11      638.71      586.70    154.08 o 
  12   2  11      137.90      366.52    156.32 o 
 -13   3  11      104.03      125.26    164.78 o 
 -11   3  11      308.98      345.76     99.26 o 
  -9   3  11     1052.21     1005.91     99.04 o 
  -7   3  11      916.00      996.34     90.81 o 
  -5   3  11     2197.44     2133.35    130.35 o 
  -3   3  11      815.57      767.39    106.69 o 
  -1   3  11      623.04      501.38     59.40 o 
   1   3  11     3405.32     3490.67    156.76 o 
   3   3  11      732.99      786.22     57.37 o 
   5   3  11     2038.83     2083.27    102.89 o 
   7   3  11       53.28      178.37    100.57 o 
   9   3  11      148.68      124.28     98.52 o 
  11   3  11       87.73        5.73     91.35 o 
 -12   4  11       10.26      378.21    281.40 o 
 -10   4  11       19.21       24.15     45.44 o 
  -8   4  11      269.50      424.01     79.43 o 
  -6   4  11      274.99      335.98     63.30 o 
  -4   4  11       13.31       -4.42     37.56 o 
  -2   4  11       85.47       52.03     55.88 o 
   0   4  11       63.29       25.62     47.58 o 
   2   4  11        9.44        0.72     40.64 o 
   4   4  11      216.91      235.45     40.29 o 
   6   4  11      358.08      501.36     73.84 o 
   8   4  11      307.97      299.13     80.59 o 
  10   4  11      143.24      262.55    131.80 o 
  12   4  11       10.92       83.47    118.09 o 
 -11   5  11       37.89       82.07    115.99 o 
  -9   5  11      388.48      532.59    160.90 o 
  -7   5  11      470.34      487.66     92.30 o 
  -5   5  11     1482.39     1322.49    209.14 o 
  -3   5  11      892.70     1005.65    116.49 o 
  -1   5  11     1966.92     2022.22    158.20 o 
   1   5  11     2635.94     2695.66    156.78 o 
   3   5  11     3247.48     3174.79    145.21 o 
   5   5  11      426.34      617.31     79.91 o 
   7   5  11       54.78       56.70    110.50 o 
   9   5  11      162.92      275.47    150.54 o 
  11   5  11      118.56       74.18    118.99 o 
 -12   6  11      268.86      455.03    166.45 o 
 -10   6  11      241.53      364.03    142.28 o 
  -8   6  11      677.04      645.94     99.44 o 
  -6   6  11     1768.03     1804.23    179.16 o 
  -4   6  11     3771.77     3544.19    244.09 o 
  -2   6  11     1623.44     1673.97    152.73 o 
   0   6  11      317.23      308.69     81.99 o 
   2   6  11     1343.15     1339.95    148.94 o 
   4   6  11     1750.85     1784.05    215.03 o 
   6   6  11      615.55      544.98     91.75 o 
   8   6  11      831.25      832.44    112.59 o 
  10   6  11      221.26      323.08    132.01 o 
 -11   7  11       93.95      338.62    158.90 o 
  -9   7  11      199.31       66.80     78.98 o 
  -7   7  11      451.54      604.45    159.18 o 
  -5   7  11     1561.06     1551.04    167.49 o 
  -3   7  11      849.69      634.06    135.61 o 
  -1   7  11      795.14      853.39    127.00 o 
   1   7  11      892.29     1148.77    137.96 o 
   3   7  11      223.64      340.07    135.74 o 
   5   7  11       86.55       86.47    110.07 o 
   7   7  11       36.51      -49.62     56.18 o 
   9   7  11      168.33      119.01     84.97 o 
  11   7  11       48.57       58.09    155.03 o 
 -10   8  11       25.75      147.38    117.52 o 
  -8   8  11       96.02       52.93     55.97 o 
  -6   8  11      118.22      207.63    108.80 o 
  -4   8  11       79.94      -45.22     57.37 o 
  -2   8  11      163.41      215.45     80.12 o 
   0   8  11      336.15      542.28    162.30 o 
   2   8  11      230.03      324.93     97.45 o 
   4   8  11       65.09      375.58     94.77 o 
   6   8  11       76.05      -14.19    121.45 o 
   8   8  11       31.93       33.25    146.96 o 
  10   8  11       15.68      -99.79    103.99 o 
  -9   9  11      191.60      326.20    119.61 o 
  -7   9  11      206.05      545.30    138.26 o 
  -5   9  11      374.59      596.60    143.53 o 
  -3   9  11     1194.35     1027.23    150.29 o 
  -1   9  11     1706.47     1605.27    224.59 o 
   1   9  11      335.01      426.70    105.40 o 
   3   9  11      553.01      631.07    197.08 o 
   5   9  11      308.10      271.87    112.83 o 
   7   9  11      228.00      331.13    250.25 o 
   9   9  11       80.61      269.16    255.73 o 
  -8  10  11      454.87      216.00    166.87 o 
  -6  10  11      597.08      745.80    168.33 o 
  -4  10  11      621.25      594.33    133.52 o 
  -2  10  11     1057.93     1200.48    181.89 o 
   0  10  11      547.25      442.53    135.89 o 
   2  10  11      811.68      976.63    170.73 o 
   4  10  11     1081.49      840.00    182.89 o 
   6  10  11      325.73      -28.53    121.26 o 
   8  10  11      174.42      104.65    130.05 o 
  -7  11  11       55.31      242.23    231.39 o 
  -5  11  11       20.60       82.54    211.54 o 
  -3  11  11      163.57      327.50     98.41 o 
  -1  11  11      217.86      469.71    127.82 o 
   1  11  11      146.86      226.70     94.58 o 
   3  11  11      400.26      361.55    143.67 o 
   5  11  11      140.23      -12.21    149.13 o 
   7  11  11       95.18      -47.63    133.35 o 
  -6  12  11        3.35      267.50    379.83 o 
  -4  12  11       34.87      183.51    275.49 o 
  -2  12  11       25.75      133.30    261.63 o 
   0  12  11       11.45      355.54    228.91 o 
   2  12  11       26.74       79.17     99.84 o 
   4  12  11       58.27       76.16    103.69 o 
  -3  13  11      196.75      160.88    151.31 o 
  -1  13  11       42.37      -48.45    135.01 o 
   1  13  11       37.34      -78.66    116.90 o 
   3  13  11        8.14     -113.75    113.75 o 
 -12   0  12      616.99      687.19    228.01 o 
 -10   0  12     1488.53     1381.26    174.54 o 
  -8   0  12     1845.90     2295.25    200.58 o 
  -6   0  12     3949.78     3942.37    255.47 o 
  -4   0  12     5614.66     5801.08    311.34 o 
  -2   0  12     3350.05     3078.26    400.41 o 
   0   0  12     2493.07     2301.11    101.17 o 
   2   0  12     4811.93     5539.77    313.27 o 
   4   0  12     2543.64     2517.66    328.84 o 
   6   0  12      834.57      980.39    113.96 o 
   8   0  12      659.95      457.99    165.81 o 
  10   0  12      552.88      685.05    211.07 o 
  12   0  12      475.49     1135.77    314.42 o 
 -13   1  12       18.39      -63.60    118.97 o 
 -11   1  12       33.64       94.65     83.72 o 
  -9   1  12      317.92      294.16     57.22 o 
  -7   1  12      560.99      778.15    108.92 o 
  -5   1  12     2547.98     2525.56    139.20 o 
  -3   1  12     3555.74     3449.46    168.85 o 
  -1   1  12      840.63      883.49     66.19 o 
   1   1  12     1415.25     1482.59     57.09 o 
   3   1  12      646.57      690.98     49.03 o 
   5   1  12      905.72      775.20     62.50 o 
   7   1  12      208.26      266.94     43.87 o 
   9   1  12      304.98      577.74    121.46 o 
  11   1  12      153.81       14.40    129.49 o 
 -12   2  12       45.05      134.78    195.20 o 
 -10   2  12       35.37      178.12    118.17 o 
  -8   2  12       51.72      158.55    105.79 o 
  -6   2  12      148.31      164.64     78.22 o 
  -4   2  12      289.55      268.69     63.74 o 
  -2   2  12      196.13      204.60     42.67 o 
   0   2  12      246.48      279.49     67.49 o 
   2   2  12       94.28      126.43     32.61 o 
   4   2  12      153.04      182.18     47.46 o 
   6   2  12       28.12      109.30     77.68 o 
   8   2  12       40.45      121.18     66.01 o 
  10   2  12       19.59        9.81     81.28 o 
  12   2  12       17.62        9.02    115.74 o 
 -11   3  12       78.16      199.20    102.03 o 
  -9   3  12      188.49      157.94     70.25 o 
  -7   3  12      843.56      815.77    102.74 o 
  -5   3  12     1851.18     1807.79    125.80 o 
  -3   3  12      859.07      846.97     78.90 o 
  -1   3  12     2151.41     2117.90    118.51 o 
   1   3  12     1461.84     1454.63    115.21 o 
   3   3  12     2186.02     2174.42     96.51 o 
   5   3  12     1407.30     1311.80     76.60 o 
   7   3  12     1791.17     1653.32    101.48 o 
   9   3  12      617.03      539.26    141.49 o 
  11   3  12      101.52      152.91    293.12 o 
 -12   4  12      192.28      102.41    131.13 o 
 -10   4  12       78.57       59.34    161.11 o 
  -8   4  12      705.44      731.17    105.38 o 
  -6   4  12     1180.33     1295.31    116.15 o 
  -4   4  12     2296.26     2297.85    138.02 o 
  -2   4  12     1438.91     1303.71    109.03 o 
   0   4  12     1957.13     1941.39    124.20 o 
   2   4  12     4075.98     4232.85    200.08 o 
   4   4  12     3525.21     3396.03    146.12 o 
   6   4  12     1571.61     1474.56     94.11 o 
   8   4  12      729.70      790.05    107.75 o 
  10   4  12      136.32      108.99     80.97 o 
  12   4  12       48.62      373.28    194.37 o 
 -11   5  12      180.09      326.17    203.20 o 
  -9   5  12      607.26      832.15    125.51 o 
  -7   5  12      218.71      574.90     99.66 o 
  -5   5  12      476.60      490.45     91.51 o 
  -3   5  12      109.95       97.40     69.66 o 
  -1   5  12     1756.18     1627.58    122.68 o 
   1   5  12     4044.02     4271.24    217.01 o 
   3   5  12      695.16      789.98     63.25 o 
   5   5  12      326.26      295.77     66.51 o 
   7   5  12       48.06      101.10     65.22 o 
   9   5  12      383.85      418.40    100.55 o 
  11   5  12       96.56       51.42    107.22 o 
 -10   6  12        7.91      -71.28     86.56 o 
  -8   6  12       84.34      250.51    189.98 o 
  -6   6  12      100.31       87.47    138.30 o 
  -4   6  12      121.97      421.82    229.34 o 
  -2   6  12       99.90      101.23    229.55 o 
   0   6  12       41.08      112.60     52.42 o 
   2   6  12     1161.70     1015.11    136.35 o 
   4   6  12      860.99      809.21     84.31 o 
   6   6  12        3.03       -4.12     60.55 o 
   8   6  12       67.54       -3.58     66.87 o 
  10   6  12        1.47       -5.24    146.60 o 
 -11   7  12      168.60      222.75    177.83 o 
  -9   7  12      246.75      327.45    100.62 o 
  -7   7  12      186.96      591.42    125.48 o 
  -5   7  12      466.36      642.37    123.37 o 
  -3   7  12      680.43      866.36    207.35 o 
  -1   7  12      540.83      562.10    101.64 o 
   1   7  12      253.19      328.03    144.72 o 
   3   7  12     1006.62      894.29    139.30 o 
   5   7  12      967.82     1011.66    151.20 o 
   7   7  12      135.32      210.05     73.46 o 
   9   7  12       83.81      128.14    110.60 o 
 -10   8  12      204.45      163.91    131.17 o 
  -8   8  12      551.09      475.43    159.09 o 
  -6   8  12      365.98      685.42    172.70 o 
  -4   8  12      389.22      463.88    104.22 o 
  -2   8  12     1322.84     1470.01    612.84 o 
   0   8  12     1824.08     2018.91    190.72 o 
   2   8  12     1612.05     1892.53    203.24 o 
   4   8  12      963.09     1090.32    165.88 o 
   6   8  12       43.21      -47.34     78.35 o 
   8   8  12      162.14      104.66     83.24 o 
  10   8  12      100.12      321.95    238.53 o 
  -9   9  12      132.80       35.85    118.75 o 
  -7   9  12      311.50      634.31    152.35 o 
  -5   9  12      559.09      636.24    138.39 o 
  -3   9  12      717.87      817.15    189.08 o 
  -1   9  12      837.89     1009.01    159.98 o 
   1   9  12      210.90      250.58    133.77 o 
   3   9  12      528.53      550.79    133.80 o 
   5   9  12      204.98      329.08    115.57 o 
   7   9  12      408.16      536.07    147.68 o 
   9   9  12      141.03      -13.65    134.02 o 
  -8  10  12       17.28      137.63    364.77 o 
  -6  10  12       89.65       29.60     97.02 o 
  -4  10  12      229.11      580.05    139.16 o 
  -2  10  12      139.08      201.00    107.97 o 
   0  10  12        5.47      185.58    177.15 o 
   2  10  12        8.58       51.08    217.06 o 
   4  10  12      148.32       -9.18    124.83 o 
   6  10  12       44.98      -25.01     94.69 o 
   8  10  12        5.73       12.41    115.70 o 
  -7  11  12      203.65      371.22    161.62 o 
  -5  11  12       96.01      253.93    191.78 o 
  -3  11  12      113.37       79.83    195.03 o 
  -1  11  12      154.70      233.70    195.03 o 
   1  11  12      240.96      130.82    199.39 o 
   3  11  12      242.76      370.89    139.90 o 
   5  11  12      210.70      217.45    230.75 o 
  -4  12  12      153.70       10.25    103.96 o 
  -2  12  12      289.70      636.02    165.86 o 
   0  12  12      146.15      321.39    151.52 o 
   2  12  12      177.67      233.63    229.42 o 
   4  12  12      130.79      183.37    124.97 o 
  -1  13  12       61.38      192.45    113.98 o 
   1  13  12       51.48       44.54    109.47 o 
 -11   1  13      399.83      572.33     88.51 o 
  -9   1  13      648.29      644.11     75.63 o 
  -7   1  13      451.74      453.04     71.91 o 
  -5   1  13      163.52      253.26     50.77 o 
  -3   1  13      449.43      466.29     75.18 o 
  -1   1  13      866.13      834.17     68.83 o 
   1   1  13      328.13      409.58    110.18 o 
   3   1  13      321.73      374.92     47.70 o 
   5   1  13      283.02      355.57     51.91 o 
   7   1  13      705.82      759.87     69.36 o 
   9   1  13       71.71       18.40     73.66 o 
  11   1  13       36.07       75.61     84.04 o 
 -12   2  13      201.10      352.75    153.45 o 
 -10   2  13      689.91      719.92     98.31 o 
  -8   2  13     2228.00     2182.41    168.10 o 
  -6   2  13     1142.70     1231.16    132.73 o 
  -4   2  13     1347.27     1434.25    123.10 o 
  -2   2  13     3828.76     3670.74    206.64 o 
   0   2  13     2927.50     3097.14    153.27 o 
   2   2  13     2657.39     2457.04    105.78 o 
   4   2  13      775.59      942.43     79.93 o 
   6   2  13      694.99      602.24     66.00 o 
   8   2  13      900.63      634.78    107.63 o 
  10   2  13      266.79      573.57    122.55 o 
  12   2  13       90.85       93.18    114.14 o 
 -11   3  13       10.03      486.80    109.28 o 
  -9   3  13      169.82      257.41    132.58 o 
  -7   3  13      721.07      755.59    110.20 o 
  -5   3  13     1475.21     1395.33    115.05 o 
  -3   3  13     1929.37     1971.12    130.83 o 
  -1   3  13     2506.85     2470.24    146.86 o 
   1   3  13     3125.44     3058.73    168.68 o 
   3   3  13     1574.59     1620.45     84.09 o 
   5   3  13     1811.98     1745.02     94.75 o 
   7   3  13      699.84      697.82     78.14 o 
   9   3  13      507.05      629.80    132.44 o 
  11   3  13       91.50      115.22    119.80 o 
 -12   4  13        2.89        7.16    107.20 o 
 -10   4  13       14.49      -54.99     56.75 o 
  -8   4  13       73.65       90.92     80.42 o 
  -6   4  13      396.24      351.19     75.82 o 
  -4   4  13      101.56      140.62     98.44 o 
  -2   4  13      545.04      559.99     90.99 o 
   0   4  13      361.55      561.85    123.90 o 
   2   4  13      550.91      691.14     79.76 o 
   4   4  13      397.36      323.01     45.20 o 
   6   4  13      866.12      857.32     80.58 o 
   8   4  13      142.96      254.90     76.89 o 
  10   4  13       34.26      -65.54    149.85 o 
 -11   5  13      187.13       86.36    114.83 o 
  -9   5  13      324.51      290.77     79.74 o 
  -7   5  13      476.39      419.31    144.72 o 
  -5   5  13      205.26      178.85     72.57 o 
  -3   5  13      245.03      379.69     63.98 o 
  -1   5  13     2069.43     2008.32    147.03 o 
   1   5  13      275.13      452.49     81.75 o 
   3   5  13      440.55      491.62     76.17 o 
   5   5  13       81.78       29.53     46.37 o 
   7   5  13       90.03       81.48     56.90 o 
   9   5  13      165.07      185.30     98.97 o 
  11   5  13       54.66       67.20    128.44 o 
 -10   6  13      378.19      270.07    200.80 o 
  -8   6  13     1250.90     1175.42    174.56 o 
  -6   6  13      683.61      822.09    182.54 o 
  -4   6  13     1387.75     1344.86    157.52 o 
  -2   6  13     1167.16     1281.20    143.16 o 
   0   6  13      859.09      863.49    210.77 o 
   2   6  13      393.22      491.75     97.29 o 
   4   6  13      330.04      641.98    216.46 o 
   6   6  13      907.96      837.96    133.54 o 
   8   6  13      324.40      534.05    288.61 o 
  10   6  13      243.82      197.17    268.01 o 
  -9   7  13      256.11      223.27    143.99 o 
  -7   7  13      949.69      978.79    161.15 o 
  -5   7  13      819.01      521.73    129.64 o 
  -3   7  13       48.52       94.26    249.23 o 
  -1   7  13     1146.11     1280.04    146.88 o 
   1   7  13      207.75      189.33     93.39 o 
   3   7  13      728.07      720.62    129.07 o 
   5   7  13      184.38       50.07     92.75 o 
   7   7  13       73.10      354.35    282.01 o 
   9   7  13       52.33      137.50    110.74 o 
 -10   8  13       27.07      -85.30    153.57 o 
  -8   8  13       91.89       78.67     98.05 o 
  -6   8  13       99.76      -46.71     93.09 o 
  -4   8  13      136.86      355.86     99.85 o 
  -2   8  13       64.42        3.28    222.96 o 
   0   8  13       14.90      127.57     96.25 o 
   2   8  13       36.58      -41.64     71.28 o 
   4   8  13      121.42      135.10    148.87 o 
   6   8  13       98.42       89.67    127.52 o 
   8   8  13        7.52      205.89    100.63 o 
  -9   9  13      107.06      187.97    166.58 o 
  -7   9  13      266.70      326.10    142.28 o 
  -5   9  13      107.24      143.49    111.24 o 
  -3   9  13      204.67      428.11    121.07 o 
  -1   9  13      377.51      386.89    111.91 o 
   1   9  13      332.90      125.18    124.78 o 
   3   9  13      450.10      595.09    142.04 o 
   5   9  13      149.64       57.19    122.66 o 
   7   9  13        1.09      -26.40     96.52 o 
  -8  10  13       41.97     -192.76    192.76 o 
  -6  10  13      267.57      423.79    349.16 o 
  -4  10  13      259.95      212.79    108.83 o 
  -2  10  13      431.38      700.27    222.15 o 
   0  10  13      298.06      329.46    127.69 o 
   2  10  13      430.35      701.07    165.81 o 
   4  10  13      532.73      854.87    468.25 o 
   6  10  13      257.91      409.43    156.38 o 
  -5  11  13      152.37      180.42    122.26 o 
  -3  11  13       50.82      135.42    102.04 o 
  -1  11  13      217.57      311.65    129.32 o 
   1  11  13      151.63       15.53    115.78 o 
   3  11  13      279.71      210.59    126.76 o 
   5  11  13       42.77      303.04    135.72 o 
  -4  12  13        2.67      -83.25    104.68 o 
  -2  12  13        2.92      -92.49    123.37 o 
   0  12  13       86.66      107.72    247.77 o 
   2  12  13       56.75      176.40    140.11 o 
   4  12  13       38.81       64.03    105.22 o 
 -12   0  14      191.01      471.59    215.43 o 
 -10   0  14      460.11      374.14    184.46 o 
  -8   0  14     1181.29     1322.79    228.35 o 
  -6   0  14     1995.20     1955.99    155.58 o 
  -4   0  14     3012.12     3040.91    234.04 o 
  -2   0  14     5065.41     4434.11    805.43 o 
   0   0  14     1864.19     1578.95    118.33 o 
   2   0  14     1766.48     1839.13    126.63 o 
   4   0  14      732.00      888.45    106.23 o 
   6   0  14      635.01      600.70    206.19 o 
   8   0  14      577.86      536.44    160.50 o 
  10   0  14       60.03      -72.89    121.75 o 
 -11   1  14      159.68       60.65     98.02 o 
  -9   1  14     1024.63      957.30    118.01 o 
  -7   1  14     1865.26     1872.24    151.10 o 
  -5   1  14      476.44      540.71     67.12 o 
  -3   1  14      789.34      641.66     99.86 o 
  -1   1  14     1707.56     1713.37     95.59 o 
   1   1  14     3046.66     3166.56    151.56 o 
   3   1  14      578.67      728.22     81.45 o 
   5   1  14       25.24       14.21     29.84 o 
   7   1  14      425.29      446.25     58.71 o 
   9   1  14      136.39       87.42     87.80 o 
  11   1  14       99.86      109.36    107.76 o 
 -12   2  14       15.65       15.83    128.59 o 
 -10   2  14        6.82      148.26     79.98 o 
  -8   2  14       24.79      -63.74     69.07 o 
  -6   2  14       35.41       98.79     50.87 o 
  -4   2  14      472.24      375.87     60.21 o 
  -2   2  14      490.68      399.90     56.88 o 
   0   2  14      173.14      245.39     48.76 o 
   2   2  14      180.76      262.68     68.52 o 
   4   2  14      165.25      201.44     40.60 o 
   6   2  14      147.31      143.86     48.28 o 
   8   2  14      459.78      254.09     79.63 o 
  10   2  14       28.70        6.41    109.30 o 
 -11   3  14      109.44       -2.65     95.46 o 
  -9   3  14      183.40      160.00     70.94 o 
  -7   3  14      326.46      356.12     96.69 o 
  -5   3  14      658.97      849.15     94.45 o 
  -3   3  14      848.58      707.68     75.52 o 
  -1   3  14     4459.94     4796.23    232.50 o 
   1   3  14     1096.15      913.50     95.56 o 
   3   3  14      594.02      708.18     98.06 o 
   5   3  14      525.50      541.85     64.80 o 
   7   3  14      223.21      379.05     62.21 o 
   9   3  14      106.97      162.41    193.40 o 
  11   3  14       72.88      307.37    232.63 o 
 -10   4  14      194.78      -74.57     75.16 o 
  -8   4  14     1197.33     1181.19    151.14 o 
  -6   4  14      263.45      469.77     74.48 o 
  -4   4  14      642.83      816.12    121.84 o 
  -2   4  14     2601.68     2541.00    165.56 o 
   0   4  14     5400.56     5107.96    246.81 o 
   2   4  14     3239.22     3244.20    274.45 o 
   4   4  14      707.15      881.29    151.54 o 
   6   4  14     1232.09     1123.14     99.39 o 
   8   4  14      257.54      521.07    215.04 o 
  10   4  14      249.09      483.87    322.98 o 
 -11   5  14       56.61      -10.59     86.55 o 
  -9   5  14      249.82      232.23    114.38 o 
  -7   5  14      735.93      927.47    228.74 o 
  -5   5  14      729.78      620.07     91.10 o 
  -3   5  14      316.02      365.13     79.39 o 
  -1   5  14      377.26      445.68     84.05 o 
   1   5  14      127.39      273.12     63.75 o 
   3   5  14      200.15      411.37     90.00 o 
   5   5  14      741.64      525.82    124.40 o 
   7   5  14      474.49      660.66     97.10 o 
   9   5  14       94.37       26.43     82.65 o 
 -10   6  14       52.67     -119.44    119.44 o 
  -8   6  14        7.06      -14.74     83.62 o 
  -6   6  14       79.39      307.82    167.18 o 
  -4   6  14       16.80      -30.71     95.05 o 
  -2   6  14       27.35      321.74    253.72 o 
   0   6  14       40.66       35.97     61.04 o 
   2   6  14      475.54      677.52    113.21 o 
   4   6  14       80.29       -6.25    175.65 o 
   6   6  14       52.17      176.95     85.56 o 
   8   6  14       32.32      159.25     92.90 o 
  10   6  14       25.25       94.71    141.43 o 
  -9   7  14      308.33      252.24    123.54 o 
  -7   7  14     1088.93      703.85    156.23 o 
  -5   7  14     1241.76     1049.36    161.60 o 
  -3   7  14      685.15      619.37    126.17 o 
  -1   7  14     1286.82     1322.89    269.80 o 
   1   7  14      195.59      368.07     97.55 o 
   3   7  14      201.32      283.17    233.01 o 
   5   7  14      475.84      695.79    151.29 o 
   7   7  14      167.47      268.24    261.76 o 
   9   7  14       91.75      280.28    179.33 o 
  -8   8  14      286.84      102.82    272.07 o 
  -6   8  14      438.91      442.81    114.18 o 
  -4   8  14      615.91      944.80    154.77 o 
  -2   8  14      685.01      789.82    137.58 o 
   0   8  14      737.05      614.22    123.69 o 
   2   8  14      509.09      469.45    124.44 o 
   4   8  14      358.57      471.23    131.56 o 
   6   8  14      530.70      681.64    190.96 o 
   8   8  14       91.29      175.16    111.09 o 
  -7   9  14       65.05      102.14     93.33 o 
  -5   9  14       99.09      194.92    238.32 o 
  -3   9  14      120.28      108.88     96.42 o 
  -1   9  14     1064.76     1176.26    180.26 o 
   1   9  14      235.90      287.34    113.27 o 
   3   9  14      446.69      380.37    140.48 o 
   5   9  14       66.76      284.31    132.96 o 
   7   9  14       94.38      161.08    191.35 o 
  -6  10  14       26.26        5.28     92.66 o 
  -4  10  14       49.92      -12.34     84.16 o 
  -2  10  14       57.90       37.02     99.55 o 
   0  10  14      138.39      -62.04     89.58 o 
   2  10  14        1.47      114.52    119.05 o 
   4  10  14       16.83       -0.50    152.86 o 
   6  10  14        4.81       28.98    108.68 o 
  -5  11  14      124.92      478.00    149.35 o 
  -3  11  14      262.04      263.77    116.40 o 
  -1  11  14       90.11      370.85    139.84 o 
   1  11  14       94.02       79.63    151.14 o 
   3  11  14      125.34      205.44    139.13 o 
   5  11  14      164.23      348.82    264.37 o 
  -2  12  14      182.73      602.70    338.08 o 
   0  12  14      193.81      200.61    136.54 o 
   2  12  14       89.94      -68.22    118.04 o 
 -11   1  15      257.96      311.48    106.02 o 
  -9   1  15      446.29      373.69     82.01 o 
  -7   1  15     1150.57     1356.92    129.47 o 
  -5   1  15      500.00      487.58     71.80 o 
  -3   1  15     1430.24     1276.71     90.84 o 
  -1   1  15     1774.76     1533.09    109.36 o 
   1   1  15      964.01     1049.71     88.99 o 
   3   1  15      525.49      633.62     59.81 o 
   5   1  15      216.59      242.95     60.67 o 
   7   1  15      376.70      340.85     56.38 o 
   9   1  15       53.09       51.50     88.26 o 
  11   1  15       89.75      209.63    124.78 o 
 -10   2  15       91.97      249.12    183.79 o 
  -8   2  15      785.55      671.22    107.74 o 
  -6   2  15      577.05      624.13     92.62 o 
  -4   2  15      547.54      649.50     74.34 o 
  -2   2  15     1024.88      846.23     83.41 o 
   0   2  15     1901.31     1913.41    123.88 o 
   2   2  15      798.02      961.93    204.81 o 
   4   2  15     1934.36     1874.34    104.86 o 
   6   2  15     1464.76     1346.14    100.77 o 
   8   2  15      592.45      616.29     92.50 o 
  10   2  15      182.48      266.37    237.38 o 
  -9   3  15      164.16      211.56    120.88 o 
  -7   3  15      364.45      461.31     87.34 o 
  -5   3  15       75.48       48.98     50.20 o 
  -3   3  15     1734.35     1454.60    186.54 o 
  -1   3  15     1256.96     1278.49    130.84 o 
   1   3  15     1154.64     1250.57    112.20 o 
   3   3  15      246.33      325.69    139.42 o 
   5   3  15      462.82      535.82     96.01 o 
   7   3  15      431.38      480.88     85.71 o 
   9   3  15       75.71       56.87    101.40 o 
  11   3  15       20.09      624.39    212.35 o 
 -10   4  15       40.75      -72.38     89.46 o 
  -8   4  15       86.43      122.57     57.94 o 
  -6   4  15       44.01      240.59     74.17 o 
  -4   4  15       63.09        7.98     85.05 o 
  -2   4  15       13.27      -17.21     37.53 o 
   0   4  15     1190.17     1319.24    162.23 o 
   2   4  15      159.42      124.36     57.91 o 
   4   4  15       32.75      205.86     96.96 o 
   6   4  15      118.62      133.41     85.35 o 
   8   4  15       30.59      -68.20     68.20 o 
  10   4  15       73.52      -69.04    148.95 o 
  -9   5  15      281.56      215.13    284.01 o 
  -7   5  15      569.49      449.86    131.86 o 
  -5   5  15      318.04      225.33     70.82 o 
  -3   5  15      216.73      270.14     70.73 o 
  -1   5  15     1550.41     1724.30    131.88 o 
   1   5  15     1267.81     1323.63    119.09 o 
   3   5  15     1486.74     1817.51    151.94 o 
   5   5  15     1279.45     1003.52    113.37 o 
   7   5  15      261.63      444.59    242.55 o 
   9   5  15       64.94      206.11    153.49 o 
 -10   6  15      418.60      -45.52    234.60 o 
  -8   6  15      815.83      506.34    161.61 o 
  -6   6  15      251.97      210.51    218.21 o 
  -4   6  15      809.14      915.86    271.39 o 
  -2   6  15     1106.08     1136.36    176.97 o 
   0   6  15     1316.45     1236.91    117.81 o 
   2   6  15      417.16      432.26    114.92 o 
   4   6  15      163.56      158.18     98.26 o 
   6   6  15      656.06      485.91    147.30 o 
   8   6  15       64.69      372.18    156.83 o 
  -9   7  15       98.03      275.18    168.50 o 
  -7   7  15       93.26        4.20    121.66 o 
  -5   7  15       39.65      109.94    115.25 o 
  -3   7  15      134.49      360.63     94.00 o 
  -1   7  15     1032.49     1015.46    143.28 o 
   1   7  15       85.01       44.21     85.26 o 
   3   7  15      251.19      307.50    108.38 o 
   5   7  15      179.62      152.51    141.47 o 
   7   7  15      179.96      196.34    111.52 o 
  -8   8  15       42.86       84.07    133.69 o 
  -6   8  15       42.79     -111.05    116.87 o 
  -4   8  15       29.95       62.21     74.32 o 
  -2   8  15        4.14      -67.70     91.58 o 
   0   8  15        5.71      138.25    286.14 o 
   2   8  15        8.01       73.99     67.26 o 
   4   8  15       42.72      -97.58     97.58 o 
   6   8  15       60.28      119.97    119.18 o 
   8   8  15       13.06      -18.41    104.14 o 
  -7   9  15        5.24      304.61    380.56 o 
  -5   9  15        1.01        5.73    111.74 o 
  -3   9  15      148.11      524.18    132.08 o 
  -1   9  15      452.53      671.70    139.36 o 
   1   9  15      450.65      517.82    141.21 o 
   3   9  15      161.85       88.16    137.23 o 
   5   9  15      224.87      213.71    134.42 o 
   7   9  15      146.43      220.06    290.94 o 
  -6  10  15      328.35       62.28    171.93 o 
  -4  10  15      192.14      210.19    238.15 o 
  -2  10  15      481.04      568.53    153.30 o 
   0  10  15      462.81      437.24    333.76 o 
   2  10  15      188.05      176.53    120.12 o 
   4  10  15      170.10      135.69    121.49 o 
   6  10  15      247.58      542.15    300.60 o 
  -3  11  15       59.13      398.26    365.16 o 
  -1  11  15      107.49       73.83    115.24 o 
   1  11  15      109.46       14.82     88.17 o 
   3  11  15       51.54      247.46    181.51 o 
 -10   0  16     1291.34     1556.11    306.55 o 
  -8   0  16     1256.65     1334.34    258.21 o 
  -6   0  16      376.63      224.33    132.70 o 
  -4   0  16      566.80      936.16    171.37 o 
  -2   0  16     1852.84     1502.55    224.07 o 
   0   0  16     4239.28     4172.09    410.33 o 
   2   0  16      822.71      686.62     86.95 o 
   4   0  16      523.17      574.71     97.56 o 
   6   0  16      208.69      559.58    154.13 o 
   8   0  16      136.14      347.45    132.27 o 
  10   0  16       15.75      256.33    190.54 o 
 -11   1  16       64.29        7.96    207.65 o 
  -9   1  16      200.12      329.59    195.75 o 
  -7   1  16     1107.00      981.08    156.85 o 
  -5   1  16      542.83      630.23     82.36 o 
  -3   1  16     1525.84     1389.36    127.19 o 
  -1   1  16      695.64      619.12     65.31 o 
   1   1  16      601.55      631.06     82.98 o 
   3   1  16     1071.20     1052.67    107.16 o 
   5   1  16     1142.69     1083.22     87.70 o 
   7   1  16      811.53      680.24     80.89 o 
   9   1  16       61.48       85.13    104.29 o 
 -10   2  16       27.36      178.33    422.31 o 
  -8   2  16       23.58        5.94     57.04 o 
  -6   2  16       34.67       76.66     52.89 o 
  -4   2  16      316.34      508.72     77.69 o 
  -2   2  16      546.16      658.64    106.17 o 
   0   2  16       81.65      189.26     62.43 o 
   2   2  16       84.62       65.43     74.92 o 
   4   2  16       31.26        2.77     37.90 o 
   6   2  16       73.05      141.17     77.13 o 
   8   2  16       44.71      389.10     92.45 o 
  10   2  16       37.51       50.82    152.38 o 
  -9   3  16      255.17      280.10     98.47 o 
  -7   3  16      223.19      457.60     87.08 o 
  -5   3  16       71.40      220.80    178.10 o 
  -3   3  16      120.30      157.74    104.26 o 
  -1   3  16     1073.50     1027.07     99.23 o 
   1   3  16      986.90     1037.01    102.35 o 
   3   3  16      109.42      163.48     65.98 o 
   5   3  16      715.97      815.35    109.72 o 
   7   3  16      359.05      455.54    168.76 o 
   9   3  16       65.92      285.50    145.02 o 
 -10   4  16      234.02      -17.86     85.30 o 
  -8   4  16      444.09      418.27    136.20 o 
  -6   4  16      196.96      126.95     69.18 o 
  -4   4  16      858.66      910.45    110.52 o 
  -2   4  16     1246.88     1275.76    113.20 o 
   0   4  16      499.51      677.91     91.83 o 
   2   4  16       46.09      274.70     86.16 o 
   4   4  16      373.78      417.10     88.84 o 
   6   4  16      774.17      771.77    194.59 o 
   8   4  16       88.76        0.84     72.06 o 
  -9   5  16      330.11      412.67    135.20 o 
  -7   5  16      691.85      703.15    148.34 o 
  -5   5  16      163.38      258.68    120.86 o 
  -3   5  16      911.81      920.28    113.55 o 
  -1   5  16      996.09     1057.45    185.66 o 
   1   5  16      398.58      473.92     91.64 o 
   3   5  16      111.01      254.50     79.42 o 
   5   5  16       91.09      113.34    123.74 o 
   7   5  16       13.80      278.17    173.68 o 
   9   5  16       97.24      305.18    203.11 o 
  -8   6  16       74.85       84.16    112.17 o 
  -6   6  16      134.74      357.22     96.25 o 
  -4   6  16        2.61      -60.35     72.49 o 
  -2   6  16      101.38      -16.39     49.84 o 
   0   6  16       41.72      177.35     74.07 o 
   2   6  16      188.38      280.42     97.17 o 
   4   6  16      234.20      314.48    108.83 o 
   6   6  16       61.82        0.26     86.26 o 
   8   6  16        3.17      156.25    113.36 o 
  -9   7  16      143.73      301.15    464.02 o 
  -7   7  16      243.63      398.81    136.60 o 
  -5   7  16      249.48      186.31    298.51 o 
  -3   7  16      602.21      375.74    136.92 o 
  -1   7  16      684.92      769.62    145.26 o 
   1   7  16       57.57       -3.80    100.14 o 
   3   7  16       32.19       61.49     84.58 o 
   5   7  16       49.95      152.91    115.05 o 
   7   7  16      110.00       62.95    124.52 o 
  -8   8  16      304.96      196.78    188.05 o 
  -6   8  16      476.53      432.55    164.30 o 
  -4   8  16      227.72      280.69    115.00 o 
  -2   8  16      458.26      480.41    134.45 o 
   0   8  16      967.58      939.07    175.43 o 
   2   8  16      932.46      953.31    191.95 o 
   4   8  16      276.37      698.69    204.69 o 
   6   8  16      253.83      460.16    152.57 o 
  -7   9  16      138.72       99.88    138.24 o 
  -5   9  16      169.19       61.37    127.92 o 
  -3   9  16      188.73      559.34    210.17 o 
  -1   9  16      255.67      235.17    267.32 o 
   1   9  16       34.88      179.51     91.20 o 
   3   9  16       73.46      133.30    133.13 o 
   5   9  16      185.88       81.56    130.84 o 
  -4  10  16        3.57      -92.64    100.15 o 
  -2  10  16       53.87       87.72    111.39 o 
   0  10  16       35.45     -135.69    135.69 o 
   2  10  16       93.67       -7.18    123.38 o 
   4  10  16        7.07      -94.70    109.20 o 
  -3  11  16       43.38       51.24    144.93 o 
  -1  11  16       89.27      221.83    146.90 o 
   1  11  16       62.94     -103.37    103.37 o 
  -9   1  17      267.02      116.45    112.65 o 
  -7   1  17      425.90      327.70    132.62 o 
  -5   1  17      673.52      736.83    131.88 o 
  -3   1  17      552.53      638.04    121.02 o 
  -1   1  17     1627.01     1699.46    273.65 o 
   1   1  17      533.42      728.50    152.59 o 
   3   1  17      268.38      418.94     81.68 o 
   5   1  17      246.08      323.41     73.45 o 
   7   1  17       41.44      162.52    121.39 o 
   9   1  17       18.39      -17.37    102.75 o 
 -10   2  17      306.15      214.65    138.14 o 
  -8   2  17      665.22      683.03    161.79 o 
  -6   2  17     1403.81     1278.45    170.88 o 
  -4   2  17     1528.26     1586.11    131.00 o 
  -2   2  17     1833.57     1700.07    121.54 o 
   0   2  17     2166.06     2281.78    229.97 o 
   2   2  17      339.17      392.70     92.28 o 
   4   2  17      981.13     1037.71    117.23 o 
   6   2  17      472.78      446.50    125.00 o 
   8   2  17      330.43      438.65    162.81 o 
  10   2  17      141.80      143.31    135.09 o 
  -9   3  17      261.35      124.97    104.11 o 
  -7   3  17      261.65      337.77     76.71 o 
  -5   3  17      128.01      171.27     84.95 o 
  -3   3  17      244.53      262.93     78.38 o 
  -1   3  17     1216.82     1171.68    245.25 o 
   1   3  17      394.51      694.56     88.44 o 
   3   3  17      267.60      226.23     84.81 o 
   5   3  17      216.75      349.23     85.70 o 
   7   3  17      148.72      235.81    247.99 o 
   9   3  17       89.36      283.19    175.73 o 
 -10   4  17       18.09      -52.62    161.53 o 
  -8   4  17        7.46        8.68     63.34 o 
  -6   4  17       58.35       73.76     64.80 o 
  -4   4  17      191.72      289.88     92.03 o 
  -2   4  17      137.39      114.58     67.38 o 
   0   4  17       45.06      349.17     69.66 o 
   2   4  17      255.27      424.08     73.60 o 
   4   4  17      176.87      288.34     79.56 o 
   6   4  17       19.08       10.03     54.66 o 
   8   4  17       72.39     -102.97    102.97 o 
  -9   5  17       69.39        4.36     98.59 o 
  -7   5  17      103.62      409.42    111.12 o 
  -5   5  17      152.78      314.21    120.85 o 
  -3   5  17      315.79      269.87     81.08 o 
  -1   5  17      505.11      541.60     96.28 o 
   1   5  17      705.16      393.23     97.56 o 
   3   5  17      139.96      269.57    154.57 o 
   5   5  17      217.12      210.80     93.99 o 
   7   5  17       73.89      590.51    141.83 o 
  -8   6  17      329.84       24.62    118.28 o 
  -6   6  17      613.20      466.70    160.96 o 
  -4   6  17      612.09      821.19    134.01 o 
  -2   6  17      694.43      734.51    113.29 o 
   0   6  17      620.55      424.57    146.68 o 
   2   6  17      544.98      711.08    109.29 o 
   4   6  17      556.98      843.18    157.81 o 
   6   6  17      614.48      673.28    177.35 o 
   8   6  17       48.68       65.45    121.49 o 
  -7   7  17      181.56      573.42    135.27 o 
  -5   7  17      173.50      385.91    130.01 o 
  -3   7  17      304.26      317.59    259.75 o 
  -1   7  17      342.48      594.36    138.85 o 
   1   7  17      316.12      554.21    127.97 o 
   3   7  17      391.54      563.98    153.79 o 
   5   7  17      346.35      476.40    155.17 o 
   7   7  17       33.71       -9.05    116.39 o 
  -6   8  17       35.08       89.54    190.49 o 
  -4   8  17       10.43       29.57    197.76 o 
  -2   8  17       10.98       -1.54    189.00 o 
   0   8  17       12.50      -31.27     70.65 o 
   2   8  17       46.46      100.23     82.86 o 
   4   8  17        3.38       51.91    107.76 o 
   6   8  17        7.27      -60.64    122.82 o 
  -5   9  17       97.31      125.25    121.34 o 
  -3   9  17      122.60      234.19    117.85 o 
  -1   9  17      129.18      385.39    133.04 o 
   1   9  17      347.91      579.81    146.54 o 
   3   9  17      152.78      448.71    303.21 o 
   5   9  17      117.58       92.48    153.10 o 
  -4  10  17      131.23       29.65    126.00 o 
  -2  10  17      239.83      336.44    132.76 o 
   0  10  17      181.80      368.45    213.21 o 
   2  10  17       76.68       -7.50    111.91 o 
 -10   0  18      228.50      161.19    201.49 o 
  -8   0  18      136.62       18.82    144.33 o 
  -6   0  18      905.61      943.26    224.67 o 
  -4   0  18     1228.98     1272.57    246.83 o 
  -2   0  18     1474.89     1352.57    235.02 o 
   0   0  18     2289.61     2383.78    298.51 o 
   2   0  18     1099.89     1240.32    213.21 o 
   4   0  18     2221.88     1685.38    251.88 o 
   6   0  18      645.16      407.25    139.89 o 
  -9   1  18      115.50      222.22    104.12 o 
  -7   1  18      295.57      222.26    117.63 o 
  -5   1  18      338.24      358.42    105.12 o 
  -3   1  18      654.44      667.38    124.53 o 
  -1   1  18      591.30      655.07    118.88 o 
   1   1  18       69.16       16.76     67.34 o 
   3   1  18      258.07      386.18    111.69 o 
   5   1  18      259.00      295.08     66.47 o 
   7   1  18      120.67       83.16     95.91 o 
 -10   2  18        6.18      -95.84     95.84 o 
  -8   2  18       58.87       79.91     95.28 o 
  -6   2  18       88.07      234.13    344.58 o 
  -4   2  18       11.87       29.24    192.33 o 
  -2   2  18      108.07      673.86    116.02 o 
   0   2  18      244.12      303.33    175.35 o 
   2   2  18       81.77      197.55     64.14 o 
   4   2  18       20.98       70.42     61.75 o 
   6   2  18       27.59      -50.02     63.64 o 
   8   2  18        2.61      440.10    152.38 o 
  -9   3  18      157.19      103.71     99.62 o 
  -7   3  18      183.29      477.96    133.15 o 
  -5   3  18      437.82      477.75    249.01 o 
  -3   3  18      403.62      334.08    116.95 o 
  -1   3  18      583.27      713.04     96.86 o 
   1   3  18       58.61      -26.96     49.78 o 
   3   3  18       78.40       64.44     72.92 o 
   5   3  18      304.94      266.63     83.63 o 
   7   3  18      182.66      227.65    187.93 o 
   9   3  18       88.97      146.05    153.92 o 
  -8   4  18      194.56      241.92    128.34 o 
  -6   4  18      228.26      378.98    101.74 o 
  -4   4  18       38.11      186.73    121.95 o 
  -2   4  18      323.91      319.89     92.38 o 
   0   4  18      672.43      820.55    103.29 o 
   2   4  18      726.61      790.13    111.76 o 
   4   4  18      391.63      579.67    104.79 o 
   6   4  18      153.55      139.17    113.73 o 
   8   4  18       85.86      608.31    184.55 o 
  -9   5  18       84.69       52.36    133.04 o 
  -7   5  18       65.03       68.15    105.66 o 
  -5   5  18      379.05      556.79    109.49 o 
  -3   5  18      573.41      460.77     90.98 o 
  -1   5  18      336.08      570.63     97.35 o 
   1   5  18       52.79      261.89    113.74 o 
   3   5  18      122.34       -9.36     91.26 o 
   5   5  18      325.05      312.67    106.28 o 
   7   5  18       86.22      374.00    146.49 o 
  -8   6  18       37.39      571.18    238.10 o 
  -6   6  18       43.92      -51.18     97.14 o 
  -4   6  18       30.94      118.18    113.21 o 
  -2   6  18       83.71      188.80    105.68 o 
   0   6  18       14.59       23.35     69.03 o 
   2   6  18       45.67      186.30    116.93 o 
   4   6  18       66.59       79.73     89.07 o 
   6   6  18       25.02      -18.44    105.82 o 
  -7   7  18      283.76      181.30    154.56 o 
  -5   7  18       58.90       86.36    143.69 o 
  -3   7  18      343.37      573.20    149.21 o 
  -1   7  18      236.36      284.97    149.34 o 
   1   7  18      668.88      547.83    137.25 o 
   3   7  18      220.94       91.71    280.67 o 
   5   7  18      190.92      271.53    221.55 o 
  -6   8  18      189.75      116.44    119.61 o 
  -4   8  18      214.08      239.86    120.75 o 
  -2   8  18      387.08      504.64    157.76 o 
   0   8  18      116.86       66.40    105.50 o 
   2   8  18       79.67       99.71    109.99 o 
   4   8  18      120.34      198.42    138.94 o 
  -5   9  18       26.91      120.92    200.37 o 
  -3   9  18      168.75      -70.68    135.78 o 
  -1   9  18      198.44      159.58    131.01 o 
   1   9  18      278.28       54.40    151.33 o 
   3   9  18      118.97       71.06    290.81 o 
  -2  10  18        8.43       12.92    123.46 o 
   0  10  18       21.60      -10.15    141.38 o 
  -9   1  19      175.71       89.17    230.66 o 
  -7   1  19      106.60      142.33     92.01 o 
  -5   1  19      387.11      472.19    123.47 o 
  -3   1  19      556.11      649.53    159.31 o 
  -1   1  19     1300.75     1364.61    269.03 o 
   1   1  19      605.97      613.16    129.34 o 
   3   1  19      349.58      364.15    118.41 o 
   5   1  19      315.18     2379.17   1824.11 o 
  -8   2  19       68.78       21.74     92.27 o 
  -6   2  19      520.12      442.38    125.84 o 
  -4   2  19      297.22      -30.73     91.37 o 
  -2   2  19      225.02      346.60    110.56 o 
   0   2  19       43.55      221.86    268.69 o 
   2   2  19      284.10      204.06    105.09 o 
   4   2  19      148.09      -81.75     81.75 o 
   6   2  19      170.74      248.84    238.10 o 
  -9   3  19      364.45      100.69    126.45 o 
  -7   3  19      335.18      308.45    210.08 o 
  -5   3  19      354.10      559.90    115.49 o 
  -3   3  19      102.57      155.64     92.89 o 
  -1   3  19      294.49      534.79    144.16 o 
   1   3  19      224.45      410.28    136.85 o 
   3   3  19      309.05      333.46     96.75 o 
   5   3  19      234.01      215.25     84.80 o 
   7   3  19      105.50      121.75    131.67 o 
  -8   4  19       14.52      339.88    208.80 o 
  -6   4  19       54.90      147.13    100.18 o 
  -4   4  19        8.27        5.86     76.46 o 
  -2   4  19       17.65      -73.03     73.03 o 
   0   4  19       81.68      119.93    133.83 o 
   2   4  19       49.65       99.53    117.53 o 
   4   4  19       18.22      178.19     98.72 o 
   6   4  19        0.29      155.64    101.15 o 
  -7   5  19      182.49      131.49    239.77 o 
  -5   5  19      134.32      171.02    109.48 o 
  -3   5  19      239.69      155.51    102.94 o 
  -1   5  19       98.12      256.02    204.11 o 
   1   5  19      333.31      288.57     92.53 o 
   3   5  19      260.52       96.44    138.13 o 
   5   5  19      144.16      368.37    145.77 o 
   7   5  19       61.47       72.86    192.63 o 
  -6   6  19      423.63      574.86    243.15 o 
  -4   6  19      599.20      232.16    131.85 o 
  -2   6  19     1000.18     1032.06    144.98 o 
   0   6  19      639.05      779.69    123.47 o 
   2   6  19      278.49      395.45    173.10 o 
   4   6  19       32.20       57.83    100.71 o 
   6   6  19      146.44      316.07    145.66 o 
  -5   7  19      124.62      425.42    169.54 o 
  -3   7  19      114.35      615.92    147.28 o 
  -1   7  19       49.09      248.19    116.52 o 
   1   7  19      144.63      348.24    114.88 o 
   3   7  19       86.36      120.20     99.33 o 
   5   7  19       16.63      623.01    160.31 o 
  -4   8  19        5.89      171.03    124.06 o 
  -2   8  19       28.59      -33.10    100.30 o 
   0   8  19       38.51      219.56    120.73 o 
   2   8  19       14.38      -33.05    109.08 o 
   4   8  19       25.20       79.82    123.19 o 
  -3   9  19       55.37      317.67    229.72 o 
  -1   9  19        8.85      -49.80     99.73 o 
   1   9  19       11.23       66.56    130.82 o 
  -8   0  20      278.68      679.66    207.82 o 
  -6   0  20      732.07      783.79    218.43 o 
  -4   0  20      266.07      517.79    157.94 o 
  -2   0  20      777.60      710.55    208.84 o 
   0   0  20     1007.55     1038.15    240.67 o 
   2   0  20      899.93      770.27    193.96 o 
   4   0  20      174.00      329.91    139.12 o 
   6   0  20       83.22     -117.98    117.98 o 
  -7   1  20       58.23      115.84    113.12 o 
  -5   1  20      454.78      642.58    141.27 o 
  -3   1  20      573.81      872.16    152.99 o 
  -1   1  20      523.54      651.50    127.31 o 
   1   1  20      289.67      551.21    129.83 o 
   3   1  20      162.68      185.62     96.89 o 
   5   1  20      158.35      171.99    129.53 o 
  -8   2  20       33.03      255.48    235.07 o 
  -6   2  20       98.98      369.56    130.46 o 
  -4   2  20       26.09      331.70    145.45 o 
  -2   2  20      125.98      183.67     98.92 o 
   0   2  20       53.98      -73.35     81.88 o 
   2   2  20       15.80       48.25    293.46 o 
   4   2  20       40.54       74.52    103.31 o 
   6   2  20        7.69      354.80    202.43 o 
  -7   3  20      288.15      446.10    215.56 o 
  -5   3  20      158.28      469.68    176.67 o 
  -3   3  20       86.30       69.74     98.91 o 
  -1   3  20      377.79      507.03    132.99 o 
   1   3  20      344.43      369.76    159.56 o 
   3   3  20       78.66      217.73    178.13 o 
   5   3  20        9.80      -16.91    141.34 o 
  -6   4  20      405.16      583.15    161.95 o 
  -4   4  20      307.10      479.71    152.77 o 
  -2   4  20      360.59      200.51    106.77 o 
   0   4  20      242.98      367.57    130.43 o 
   2   4  20      517.37      573.26    145.64 o 
   4   4  20      186.81      109.23    115.37 o 
   6   4  20      247.30      476.72    192.76 o 
  -7   5  20       47.08       54.45    118.84 o 
  -5   5  20      146.64      196.15    118.70 o 
  -3   5  20       76.43       46.96     97.30 o 
  -1   5  20      103.10      247.31    117.43 o 
   1   5  20      245.47       73.52    106.61 o 
   3   5  20      138.52      177.82     92.27 o 
   5   5  20       84.70      -37.65    130.05 o 
  -6   6  20       11.17      140.06    206.28 o 
  -4   6  20        8.50      134.97     86.96 o 
  -2   6  20       54.89      310.55    212.61 o 
   0   6  20      137.69      271.59    177.51 o 
   2   6  20        0.10       -3.44     86.27 o 
   4   6  20        5.62      -66.48    153.83 o 
  -5   7  20       80.11      198.24    155.88 o 
  -3   7  20      298.19       50.39    185.49 o 
  -1   7  20      174.87      178.43    227.84 o 
   1   7  20      225.70        6.00    165.42 o 
   3   7  20      201.24     -101.42    101.42 o 
  -2   8  20      126.53      489.47    201.49 o 
   0   8  20      366.37      249.38    184.16 o 
   2   8  20      348.09      110.70    127.26 o 
  -7   1  21       95.49      497.44    455.25 o 
  -5   1  21       67.76       67.32    118.52 o 
  -3   1  21       12.05       47.76     96.83 o 
  -1   1  21       24.78       90.40    102.54 o 
   1   1  21      211.98      363.36    227.24 o 
   3   1  21      349.95      107.56    331.96 o 
   5   1  21      192.90      123.32    174.71 o 
  -6   2  21      409.19      309.38    137.93 o 
  -4   2  21      597.89      441.70    214.92 o 
  -2   2  21      433.11      837.07    169.97 o 
   0   2  21      407.55      622.11    144.38 o 
   2   2  21      401.31      226.87    241.70 o 
   4   2  21      120.63       73.84    137.58 o 
   6   2  21      153.98     -151.01    179.67 o 
  -7   3  21        7.76      290.13    173.17 o 
  -5   3  21      119.77      259.41    143.70 o 
  -3   3  21       57.49      -85.81    106.93 o 
  -1   3  21       36.52      108.86    117.21 o 
   1   3  21      135.24      522.52    145.89 o 
   3   3  21       20.03        8.21    113.79 o 
   5   3  21       47.70       63.75    174.79 o 
  -6   4  21       24.79      -12.11    111.51 o 
  -4   4  21       26.34       97.83    110.66 o 
  -2   4  21       34.92       81.65    108.27 o 
   0   4  21        8.36        9.31     93.20 o 
   2   4  21        8.85      209.79    109.85 o 
   4   4  21        6.03      107.29     79.85 o 
   6   4  21        2.60      327.77    194.13 o 
  -5   5  21       88.88      -43.32    115.46 o 
  -3   5  21       74.71      164.69    251.19 o 
  -1   5  21      178.94      123.38    102.67 o 
   1   5  21       86.45       82.87    133.30 o 
   3   5  21      104.70        6.82    111.93 o 
   5   5  21       17.15      -59.12    143.31 o 
  -4   6  21      126.83       74.95    110.11 o 
  -2   6  21       91.77       66.57    133.43 o 
   0   6  21      192.58     -123.54    123.54 o 
   2   6  21      250.51      381.44    155.03 o 
   4   6  21       74.23      337.61    188.05 o 
  -3   7  21      314.09      236.39    198.41 o 
  -1   7  21      228.33      295.43    217.74 o 
   1   7  21      129.92      376.54    196.01 o 
  -6   0  22      254.86      504.87    235.11 o 
  -4   0  22      996.82      492.12    245.55 o 
  -2   0  22      346.44      432.58    198.49 o 
   0   0  22      323.58      336.07    180.18 o 
   2   0  22      201.20       52.45    108.23 o 
   4   0  22      200.07       78.03    148.27 o 
  -5   1  22      323.13      392.11    144.23 o 
  -3   1  22      202.91      258.25    118.22 o 
  -1   1  22       30.05      -61.81     93.74 o 
   1   1  22      175.30      112.47    101.81 o 
   3   1  22       96.77       70.80    111.51 o 
   5   1  22       34.19       73.44     90.50 o 
  -6   2  22       12.57       77.79    113.88 o 
  -4   2  22       23.83      153.33    109.16 o 
  -2   2  22       62.67       11.12     86.82 o 
   0   2  22       73.63     -102.24    102.24 o 
   2   2  22       52.98      -33.54    125.73 o 
   4   2  22       51.15       10.06    127.77 o 
  -5   3  22      174.10      133.52    179.11 o 
  -3   3  22      132.36       90.23    105.26 o 
  -1   3  22      115.26      120.73    318.87 o 
   1   3  22       24.94      136.78    102.41 o 
   3   3  22       60.06      -14.71    147.76 o 
   5   3  22       27.28      -19.76    219.71 o 
  -4   4  22      159.20      177.04    129.19 o 
  -2   4  22       50.08      -76.51    104.16 o 
   0   4  22      168.50      280.34    132.28 o 
   2   4  22      292.54      396.57    161.62 o 
   4   4  22       88.38      137.14    144.12 o 
  -3   5  22      163.41      131.24    158.11 o 
  -1   5  22      114.78      354.85    191.18 o 
   1   5  22       67.38      -45.91    111.49 o 
   3   5  22       53.95       -2.57    132.01 o 
  -2   6  22       28.04       34.00    117.32 o 
   0   6  22        2.71      -31.18    113.03 o 
   2   6  22       11.85      -65.54    146.39 o 
  -5   1  23      269.50       92.75    124.97 o 
  -3   1  23      452.93      527.77    154.23 o 
  -1   1  23      271.90      185.13    101.39 o 
   1   1  23      132.67      409.31    229.16 o 
   3   1  23       71.05       11.20    107.10 o 
  -4   2  23      235.64      323.54    222.79 o 
  -2   2  23       90.51      170.95    249.95 o 
   0   2  23      166.80      329.54    132.82 o 
   2   2  23      156.13       17.08    188.35 o 
  -3   3  23       54.72       26.61    129.32 o 
  -1   3  23       25.86       -2.45    124.00 o 
   1   3  23      132.42      143.17    131.51 o 
   3   3  23      167.88      113.80    135.50 o 
  -2   4  23       27.19      -60.59     90.07 o 
   0   4  23        4.89      145.55    168.33 o 
   2   4  23       15.30      109.74    130.47 o 
  -2   0  24        9.51      290.21    211.67 o 
   0   0  24      162.42      -80.42    184.63 o 
  -1   1  24       14.01       39.94    186.26 o 
   1   1  24       12.85       -9.85    106.01 o 
   0   2  24        5.53      206.28    342.14 o 
                                                 
